# Supplementary material for: Cancer cells impair monocyte-mediated T cell stimulation to evade immunity
Source: Nature. 2024 Nov 27;637(8046):716–25. doi: 10.1038/s41586-024-08257-4 (PMC7617236; doi:10.1038/s41586-024-08257-4)
Supplement: Supplementary file 4 — Supplementary Tables 1–8. [file 41586_2024_8257_MOESM4_ESM.zip]

Archive with 9 entries (9 files):
- 2023-08-14780D-s4/2023-08-14780D-Supplementary_Table_1_top20markers_scRNAseq.xlsx
- 2023-08-14780D-s4/2023-08-14780D-Supplementary_Table_2_IFN_Tcell_signatures.xlsx
- 2023-08-14780D-s4/2023-08-14780D-Supplementary_Table_3_DEG_NTT_RTT.xlsx
- 2023-08-14780D-s4/2023-08-14780D-Supplementary_Table_4_TME_signatures.xlsx
- 2023-08-14780D-s4/2023-08-14780D-Supplementary_Table_5_meta_analysis.xlsx
- 2023-08-14780D-s4/2023-08-14780D-Supplementary_Table_6_search_query_meta_analysis.xlsx
- 2023-08-14780D-s4/2023-08-14780D-Supplementary_Table_7_sgRNAs_pimers.xlsx
- 2023-08-14780D-s4/2023-08-14780D-Supplementary_Table_8_antibody_list.xlsx
- 2023-08-14780D-s4/supplementary-table-legends.docx
