# Supplementary material for: Cancer cells impair monocyte-mediated T cell stimulation to evade immunity
Source: Nature. 2024 Nov 27;637(8046):716–25. doi: 10.1038/s41586-024-08257-4 (PMC7617236; doi:10.1038/s41586-024-08257-4)
Supplement: Supplementary file 4 — Supplementary Tables 1–8. [file 41586_2024_8257_MOESM4_ESM.zip › 2023-08-14780D-s4/2023-08-14780D-Supplementary_Table_1_top20markers_scRNAseq.xlsx]

## Sheet: Sheet1
cDC1	cDC2	Ctsk_Macro	CCr7+ DCs	Infl_Mono	CCL6_Macro	Mast cells	Monocyte 1	Monocyte 2	Myofibrobl	Neutrophil	NK_cells	T_CD8	TAM_C1q	TAM_cycling	TAM_H2Ab1	TAM_Spp1
Cst3	H2-Eb1	Acp5	Ccr7	Isg15	Pltp	Cpa3	Ly6a	Gsr	Serpinh1	S100a9	Il2rb	Trbc2	Apoe	Stmn1	Cd72	Fn1
Cd24a	H2-Aa	Ctsk	Tmem123	Plac8	Ccl6	Il1rl1	Gbp2	Plac8	Col18a1	S100a8	Nkg7	Cd3e	Fcrls	Tubb5	Fcgr4	Cd14
Wdfy4	H2-Ab1	Mmp9	Lsp1	Ifi209	Ccl9	Cma1	H2-Ab1	Samhd1	Col6a3	Hdc	Gzmb	Cd3d	Ms4a7	Rrm1	C1qa	Thbs1
Naaa	Cd74	Atp6v0d2	Traf1	Irf7	Tmem176b	Hdc	Plac8	Itgal	Tpm1	Cxcl2	Ctsw	Cd3g	Lgmn	Top2a	Aif1	Srgn
Plbd1	Ifitm1	Nrp2	Syngr2	Ms4a4c	Tmem176a	Fcer1a	Prdx5	Gngt2	Cald1	Il1b	Prf1	Nkg7	Pf4	Mcm3	C1qc	Cd9
Irf8	Il1r2	Slc9b2	Samsn1	Ifi211	Gda	Mcpt4	Stat1	Fcgr4	Ank	Acod1	Ms4a4b	Trac	Mrc1	Cdk1	C1qb	S100a4
Naga	Cst3	Slc37a2	Cst3	Ifi27l2a	Mrc1	Serpinb1a	H2-Aa	Cybb	Sparc	Srgn	Trbc1	Ms4a4b	Ctsb	Smc2	Marcks	Spp1
Ifi205	Klrb1b	Chchd10	Relb	Zbp1	Ahnak	Kit	Samhd1	Ace	Col1a2	Slpi	Gimap4	Cd8b1	Selenop	Mcm5	Bst2	Tgfbi
Sept3	Cytip	Atp6v1g1	Cytip	Slfn4	Selenop	Tpsab1	H2-Eb1	Klra2	Gja1	Cxcr2	Sh2d2a	Trbc1	Cd63	Mcm6	Itm2b	Arg1
Gng10	Gm2a	Lmna	Cacnb3	Slfn5	Clec10a	Tpsb2	Cfb	Stat1	Col3a1	Clec4d	Ets1	Npm1	Stab1	Mcm7	Ctss	Clec4d
Btla	Napsa	Atp6v0b	Cd83	Rtp4	Cfp	Rab27b	Gbp4	Itgb2	Wwtr1	Hcar2	Gzma	Ptprcap	C1qc	Tuba1b	Slamf9	Itgam
Clec9a	Lsp1	Atp6v1b2	Ramp3	Ifi205	Ap2a2	Ctla2a	Cd74	Nr4a1	Lamb1	Mxd1	Klrd1	Lat	C1qa	Mki67	Ms4a7	Pid1
Lsp1	Itgax	Adcy3	Cnn2	Ifi204	Wfdc17	Cd200r3	Fgl2	Ly6i	Maged1	Csf3r	Ctla2a	Sh2d2a	Dab2	Pclaf	Lgals3bp	Cebpb
H2-Ab1	Gpr171	Sh3bgrl3	Myo1g	Slfn2	Klf2	Tph1	Psmb8	Hck	Hmga2	Dusp1	Sept1	Serbp1	Timp2	Ranbp1	Lair1	Vegfa
Sept6	P2ry10	Timp2	Etv3	Ly6e	Lifr	Cd63	Zbp1	Gbp2	Cttn	Egr1	Klre1	Gzmb	C1qb	Gmnn	Il18bp	Emilin2
H2-Aa	Plbd1	Nfatc1	Il4i1	Samhd1	Hmox1	Creb3l1	H2-K1	Adgre5	Aqp1	G0s2	Ptprcap	Ncl	Ctsd	Tk1	Grn	Ccr2
Taldo1	H2-Oa	Cd63	Map4k4	Ifit3	Cbr2	Hs6st2	Fcgr4	Msn	Lhfp	Il1r2	Serpinb9	Lck	Pmepa1	Tacc3	Psap	Cd44
Ppm1m	H2afy	Xpr1	Stat4	Ifit2	Folr2	Vwa5a	Ms4a4c	Cst3	Rbfox2	Ptgs2	Gimap6	Snrpf	Cd81	Cd81	Ctsz	Tlr2
Id2	Klrd1	Hexa	Rogdi	Oasl2	Timp2	Car8	Psmb9	Ly6e	Igfbp4	Trem1	Rac2	Eef1b2	Abca1	Dek	Stat1	S100a11
H2afy	Itgb7	Atp6v1a	Mmp25	Ifitm3	Fcgrt	Lat2	Cybb	Treml4	Fkbp9	Clec4e	Ugcg	Hsp90ab1	Clta	Fen1	H2-K1	Lrp1
