# Supplementary material for: Cancer cells impair monocyte-mediated T cell stimulation to evade immunity
Source: Nature. 2024 Nov 27;637(8046):716–25. doi: 10.1038/s41586-024-08257-4 (PMC7617236; doi:10.1038/s41586-024-08257-4)
Supplement: Supplementary file 4 — Supplementary Tables 1–8. [file 41586_2024_8257_MOESM4_ESM.zip › 2023-08-14780D-s4/2023-08-14780D-Supplementary_Table_2_IFN_Tcell_signatures.xlsx]

## Sheet: T_cell_signatures_literature
CD8_EffectorMemory	CD8_Tpex	from Andreatta et al
Gzma	Lag3
Gzmk	Xcl1
Nkg7	Crtam
Cd8a	Ifng
Cd8b1	Ccl4
Ctsw	Pdcd1
Gzmb	Dusp4
Ccl5	Cd8a
Cst7	Zeb2
Prf1	Nr4a2
Abi3	Sla
Fasl	Nkg7
Itm2c	Tigit
1500009L16Rik	Ctsw
Eomes	Tnfrsf9
Chst12	Tox
Ccr5	Lyst
Hcst	Tnfsf4
Aoah	Ccl3
Hopx	Gzmb
Slamf7	Rab27a
Cxcr3	Prf1
Oasl1	Cd70
F2r	Plscr1
Cxcr6	Cxcl13

## Sheet: Infl_signatures_literature
ISG-DC_scRNA-seq (Duong et al 2022)	Bosteels_Inf-cDC2
Cxcl10	Cxcl9
Ifit3	Cxcl10
Ifit1bl1	Isg15
Rsad2	Ifit3
Ifit1	Isg20
Ifit2	Ly6a
Isg15	Ms4a4c
Phf11d	Rsad2
Ifit3b	Ifit1
Isg20	Ifitm1
Usp18	Ifi205
Ifi204	AA467197
Ly6a	Serpina3g
Ms4a4c	Ifi204
Fcgr1	Ifi47
Irf7	Zbp1
Ifi205	Ccnd2
Slfn4	Mndal
Fgl2	Ifitm3
Phf11b	Irf7
Gbp2
Ifi47
Ifih1
Rtp4
Oasl1
Slfn1
Nt5c3
Cmpk2
Ms4a6d
Mndal
Zbp1
Ifi211
Iigp1
Ifi213
Ms4a6b
Herc6
Ifi203
Ifi206
Phf11a
Gbp7
Samd9l
1600014C10Rik
Ifi209
Ccnd2
AA467197
H2-T22
Slfn5
Ifi44
Oasl2
Fam26f
Samhd1
Igtp
Tor3a
Ddx58
Pnp
Xaf1
Slfn8
Daxx
Sat1
Dhx58
Snx2
Ms4a6c
Slfn2
Fcgr4
Parp14
Ddx60
Znfx1
Mx1
Ifi207
Gbp3
Lgals3bp
Ly6e
Endod1
Irgm1
A530064D06Rik
Ube2l6
Axl
Trafd1
Ifi27l2a
Ms4a4b
Sp100
Stat2
Cd86
Nmi
Selenow
Aftph
Cd69
Hck
Sp110
Ctsc
Lipg
Rnf213
Pttg1
Ifi214
Slfn9
Hmox2
Treml2
Ctss
Chmp4b
Dck
Eif2ak2
Carhsp1
Wdfy1
Phf11c
Adap2
2810474O19Rik
Sdcbp
Dtx3l
Ifitm3
Gbp4
Lilr4b
Lgals9
Klrk1
Tspo
Lpxn
Usp25
Scimp
Trim30b
Rnf34
Fcer1g
Oas3
Ccr5
Tmem219
Pstpip1
B430306N03Rik
Rnpep
Mthfr
Svbp

## Sheet: Infl_monocyte_signature
Inflammatory monocytes (Elewaut Estivill et al)	Monocyte 1 (Elewaut Estivill et al )
Stat1	Stat1
Sp100	Slc11a1
Tor1aip1	Ptgs2
Sell	Fcgr4
Fcgr4	Slamf8
Slamf7	Ifi204
Ifi206	Ifi211
Ifi209	Ifi205
Ifi208	Ass1
Ifi207	B2m
Ifi204	Il1b
Mndal	Samhd1
Ifi211	Tgm2
Ifi203	Cebpb
Ifi205	Zbp1
Atf3	Ctss
Ifih1	Fcgr1
Cers6	Cnn3
Ube2l6	Gbp5
Thbs1	Gbp7
Samhd1	Gbp3
Znfx1	Gbp2b
Zbp1	Gbp2
Ogfr	Txn1
Helz2	Sdc3
Fcgr1	Cd52
Chil3	Isg15
Gbp5	Fgl2
Gbp3	Bst1
Gbp2	Naaa
Csf3r	Cxcl9
Themis2	Cxcl10
Isg15	Plac8
Fgl2	Gbp8
Cxcl10	Gbp4
Plac8	Oasl2
Oasl2	Tmsb10
Oasl1	Clec12a
Oas2	Klra2
Oas3	Plbd1
Oas1a	Pirb
Trafd1	Slco3a1
Parp12	Ctsc
Nt5c3	Il18bp
Herc6	Ifitm3
Tmsb10	Irf7
Mxd1	Psmb10
Usp18	Calhm6
Clec2d	Itgb2
Klra2	Selenom
Pirb	Upp1
Zfp36	Irgm1
Isg20	Ifi47
Trim30a	Irf1
Ifitm3	Igtp
Ifitm6	Ccl5
Irf7	Nampt
Gsr	Ifi27l2a
Bst2	Serpina3g
Hp	Tnfaip2
Calhm6	Hk3
Stat2	Glrx
Irgm1	Psme1
Ifi47	Ly6e
Irf1	Ly6i
Igtp	Ly6a
Xaf1	Ciita
Slfn5	Rtp4
Slfn8	Sod2
Slfn2	Tapbp
Slfn1	H2-K1
Slfn4	H2-DMa
Dhx58	H2-DMb1
Lgals3bp	Psmb9
Rnf213	Tap1
Rsad2	Psmb8
Cmpk2	Tap2
Npc2	H2-Ab1
Ifi27l2a	H2-Aa
Gpr141	H2-Eb1
Pnp	Cfb
Phf11b	Aif1
Phf11d	Lst1
Epsti1	H2-Q6
Ly6e	H2-Q7
Ly6a	H2-T23
Socs1	Pla2g7
Rtp4	C3
Parp14	Iigp1
Dtx3l	Cd74
Msrb1	Prdx5
Dusp1	Plaat3
Pim1	Ms4a4c
Daxx	Mpeg1
Psmb9	Cd274
Tap1	Cybb
Cfb	Il2rg
Lst1
H2-Q6
H2-Q7
H2-T24
C3
Xdh
Iigp1
Ms4a4c
Ms4a6c
Ms4a6b
Mpeg1
Cd274
Ifit2
Ifit3
Ifit1bl1
Ifit1
Pik3ap1
Cybb
Sat1

## Sheet: CD8_signature_for_correlation 
CD8+ T cells HUMAN	derived from Jerby-Arnon et al., Cell 2018
ARHGEF1
ASB2
ATHL1
BCL11B
C16orf54
CASP8
CCDC64
CCND2
CD2
CD247
CD27
CD28
CD3D
CD3E
CD3G
CD5
CD6
CD7
CD96
CDC42SE2
CELF2
CNOT6L
CORO1A
CST7
CTLA4
CXCR3
CXCR6
CYTIP
DEF6
DENND2D
EMB
EVL
FYB
FYN
GATA3
GNG2
GPR171
GPR174
GPRIN3
GRAP2
GZMA
GZMM
HNRNPA1P10
ICOS
IL12RB1
IL21R
IL2RB
IL2RG
IL32
INPP4B
IPCEF1
ITGAL
ITK
JAK3
KCNA3
LAT
LCK
LIME1
LOC100130231
MBOAT1
MIAT
NLRC5
PAG1
PARP8
PCED1B
PCED1B-AS1
PDCD1
PIP4K2A
PRDM1
PRF1
PRKCQ
PTPN22
PTPN7
PTPRC
PYHIN1
RASAL3
RASGRP1
RGS1
RHOF
RNF213
SCML4
SEP1
SH2D1A
SH2D2A
SH3KBP1
SIRPG
SIT1
SKAP1
SLC9A3R1
SPATA13
SPN
SPOCK2
STAT4
SYTL3
TBC1D10C
TC2N
TESPA1
THEMIS
TIGIT
TMEM66
TNFAIP3
TOX
TRAF1
TRAT1
TTC39C
TUBA4A
UBASH3A
WIPF1
ZAP70
ZC3HAV1
