# Supplementary material for: Cancer cells impair monocyte-mediated T cell stimulation to evade immunity
Source: Nature. 2024 Nov 27;637(8046):716–25. doi: 10.1038/s41586-024-08257-4 (PMC7617236; doi:10.1038/s41586-024-08257-4)
Supplement: Supplementary file 4 — Supplementary Tables 1–8. [file 41586_2024_8257_MOESM4_ESM.zip › 2023-08-14780D-s4/2023-08-14780D-Supplementary_Table_3_DEG_NTT_RTT.xlsx]

## Sheet: RTT_NTT_cancercells_vivo_UP
gene_id	log2FoldChange	padj
Tmem121	9.85548	1.27853e-15
Cacna1c	8.7769	5.04597e-11
Nt5e	8.36687	7.38765e-10
Tspyl5	8.34118	1.29391e-09
Slitrk6	8.00656	9.37524e-09
Stra6	7.80441	7.32759e-12
Il11	7.49964	1.68438e-36
Lefty1	7.45169	2.2845e-07
Stac2	7.28228	5.67719e-07
Hoxa5	7.26285	6.64533e-07
Ttyh1	6.62257	2.53754e-05
Mt2	6.51671	0
Fam221a	6.50743	3.82312e-05
Pcbd1	6.4627	7.1305e-05
Xk	6.44296	5.31369e-06
Il13ra1	6.0999	6.85441e-26
Emx2	6.06994	2.45911e-19
Hoxa7	6.06401	3.91779e-14
Pcdh17	6.02517	1.63119e-42
Bfsp1	5.9792	0.000530838
Rab42	5.96311	0.00059536
Asgr1	5.92552	0.000762795
Rsph9	5.83625	0.000944914
Cxcr3	5.82405	0.000939095
Wnt10a	5.71488	1.23087e-40
Hp	5.61797	0.00386406
Pla2r1	5.38807	0.00563055
Tmem179	5.37241	7.41634e-05
Il1rl1	5.36877	5.44204e-17
Plxdc1	5.32834	6.59115e-12
Areg	5.27023	4.53393e-17
Clip4	5.22625	0.00158434
Rasl10a	5.18803	0.01467
Cthrc1	5.12773	0.012689
Slc2a3	5.11446	0.0125424
Ndnf	5.10863	0.00264347
Ggct	5.0667	4.34319e-20
Wnk3	4.95964	0.00362175
Arxes1	4.9556	0.00375758
Naip1	4.93955	0.0381423
Lynx1	4.90824	0.00747641
Lca5l	4.88557	0.026078
Tpd52l1	4.8699	0.02553
Rab15	4.82766	2.44638e-06
Robo1	4.82409	0.000707561
Nms	4.75995	0.0339205
Gstk1	4.7519	0.00248537
Hoxa10	4.7343	0.0385244
Lce3a	4.73392	0.0423892
Msx3	4.68143	6.48988e-05
Gpm6b	4.67804	5.03991e-46
Hist1h2bg	4.61615	0.0115133
Ptgs1	4.60958	1.68438e-36
Gpx7	4.58665	0.00188297
Foxred2	4.51513	1.35979e-08
Emb	4.50167	7.96867e-12
Cgref1	4.48827	1.07812e-06
Mt1	4.42586	7.87835e-104
Galnt18	4.36819	2.08141e-08
Crct1	4.36279	0.00547472
Peli2	4.36212	2.21329e-07
Wnt6	4.35477	0.000562623
Stk33	4.29361	0.00639297
Plxna4	4.26561	3.94648e-21
Nxph3	4.26306	0.000163701
1700012B09Rik	4.24291	2.46118e-09
Crabp2	4.20504	1.07878e-14
Chrna1	4.1692	4.54076e-26
Angptl4	4.13751	3.29098e-13
Atp6v0e2	4.12772	0.0159955
Sorcs2	4.11577	1.18131e-06
Cilp2	4.10616	0.0134505
Arxes2	4.09229	8.3791e-20
Adcy1	4.05441	0.00540898
Hebp2	4.05281	0.00258346
AA414768	4.04918	2.49708e-18
Ephb6	4.04371	3.38014e-07
Asic1	4.01294	0.00326598
Ano1	4.01272	6.06351e-25
Vipr2	3.96856	0.00118019
Gfi1	3.96015	0.030572
Slc37a2	3.96008	0.000273403
Itgb7	3.95609	8.07117e-11
Greb1	3.94334	2.44579e-07
5730559C18Rik	3.93688	0.00290282
Itgb4	3.92782	0.0197992
Kif17	3.89686	0.0225766
Gpnmb	3.86859	3.11191e-32
Rhox5	3.86846	7.6583e-13
Tubg2	3.8471	0.00522554
Usp13	3.82918	1.44428e-05
Arid3b	3.82409	0.0074683
Adm	3.79082	6.369e-06
Ptgfr	3.7823	8.48725e-14
Ereg	3.71859	8.99086e-26
Tmem141	3.7089	0.0114652
Twist2	3.70564	7.47511e-22
Npr3	3.70426	0.0146813
Ankrd34a	3.70358	0.00100337
Hmox1	3.6814	4.71544e-17
Lox	3.67699	5.15278e-13
Card10	3.67682	0.0084024
Fgfbp3	3.63839	2.76882e-11
Hopx	3.46414	1.2752e-08
Cd80	3.46343	0.0175793
Lingo1	3.44769	5.30536e-07
Syngr1	3.4424	8.85657e-30
Tmem26	3.44175	0.000881307
Adcy3	3.42034	2.09314e-06
Ptges	3.41657	9.33444e-58
Cd300lb	3.40963	0.00801294
Grik5	3.39127	1.08451e-06
Ephb2	3.38517	1.9399e-17
Upp1	3.37114	3.73258e-49
Ramp3	3.34831	5.4053e-19
Mtcl1	3.32594	5.63447e-07
Sema3c	3.31329	0.000353036
Pmaip1	3.30849	2.16122e-06
Cyb561	3.29727	0.00511681
Fbxo2	3.29042	0.0293123
Hoxc5	3.27586	0.00134405
Has1	3.24521	6.3141e-06
Tnfrsf9	3.22617	2.25811e-15
Gem	3.21905	4.19241e-07
Mfsd2a	3.16952	0.0199527
Rasl12	3.1601	0.000891984
Ier3	3.1337	1.35516e-68
Fstl3	3.13181	3.35808e-09
Atp2b4	3.13155	5.68351e-11
Ptprf	3.12974	0.00178167
Tbx20	3.12542	2.07419e-10
Ada	3.12491	0.000990775
Rcan1	3.12328	2.53544e-17
Dusp9	3.10082	2.1677e-12
Sema3b	3.08901	7.39313e-19
Hs6st2	3.04979	1.13148e-06
Gsto2	3.03587	0.00488513
Lif	3.02643	0.000290504
Ptgir	3.01087	0.00583879
Chst7	2.99507	0.0104533
Bcl6b	2.99051	2.82542e-19
Pkp3	2.96291	2.75437e-10
Lbh	2.95689	5.67033e-37
Sh2b2	2.91534	0.0363896
Rnf128	2.91074	6.37275e-14
Efemp1	2.89754	1.1181e-26
Osr2	2.88554	4.26655e-16
Cdc42bpg	2.87607	8.94736e-06
Sema7a	2.87124	1.70426e-31
Bcl3	2.86945	8.02387e-09
Akr1b8	2.86724	3.81836e-42
Gmpr	2.85833	0.000981717
Srebf2	2.84749	1.20311e-16
Rorb	2.84504	0.000432571
Osbp2	2.84053	0.0305012
Cxcl2	2.83781	4.24869e-09
Pcdhga3	2.82826	5.12984e-05
Prss12	2.82313	0.0273694
Fuom	2.82058	0.0474547
Adssl1	2.82027	7.5591e-06
Tead4	2.8062	0.00619277
Fam117a	2.80354	2.11492e-06
Tmem8	2.79792	2.82736e-07
Tuba4a	2.79723	1.22501e-24
Ch25h	2.79263	0.0200622
Btc	2.7851	3.7202e-09
Ace	2.77827	1.95555e-12
Jam2	2.76556	0.0132309
Adamtsl5	2.76372	0.000357013
Bhlhb9	2.7596	3.27512e-13
Cercam	2.74655	0.00850564
Gfod1	2.74222	9.29331e-08
Cbr3	2.72839	9.01378e-06
Ibsp	2.72658	1.98487e-05
Col27a1	2.72086	2.00522e-23
Avpi1	2.71958	1.95746e-26
Chic1	2.70473	1.06061e-32
Sipa1l2	2.69903	1.25798e-17
Crip1	2.66581	1.31507e-07
Abcb1a	2.66243	1.21164e-08
Ank1	2.66032	0.0372033
Dqx1	2.64879	1.99105e-23
Hpse	2.64481	0.000322757
Olfm1	2.63877	2.31508e-27
Igfbp4	2.62273	4.9956e-52
Thbs1	2.61706	9.91337e-10
Rangrf	2.61023	7.80494e-15
Slc46a1	2.59548	0.0122337
Syce2	2.5944	0.0213249
6330416G13Rik	2.58411	0.00131619
Itgb3	2.58217	6.3419e-15
Fam131b	2.58201	4.05258e-08
Psrc1	2.58011	1.06949e-09
Rnf165	2.56783	4.3492e-06
St3gal1	2.56301	8.30059e-12
Galnt12	2.56271	0.00214341
Tubb3	2.54847	0.00201625
Fam129a	2.54157	3.65178e-06
Wnt7b	2.54018	2.73528e-34
Enpp1	2.53905	3.48974e-19
Kirrel3	2.5365	0.000230177
Spp1	2.52823	0.000106937
Slc14a1	2.52506	2.02002e-06
Prickle1	2.5239	0.00487089
Itga4	2.5148	0.000506002
Lgals3	2.51004	7.1696e-15
Adam15	2.5088	8.65169e-26
Igfbp6	2.50779	3.65037e-16
Zfp385a	2.50681	0.00252022
Mmp10	2.5067	0.00400253
Fam110c	2.49158	1.00923e-05
Ggnbp1	2.45421	0.0177908
Stom	2.44194	3.22919e-08
Ptgs2	2.42184	4.57225e-05
Nr4a2	2.41863	0.000173344
Ptchd1	2.41436	1.63409e-14
Pxylp1	2.40793	3.15483e-30
Hist2h4	2.3975	0.0017074
Spink2	2.3959	0.00561115
Errfi1	2.38898	8.4148e-36
P2ry2	2.38734	8.02387e-09
Cyp7b1	2.37488	2.78503e-05
Gas7	2.37106	9.29676e-05
Gfra1	2.3675	2.77626e-07
Nptx1	2.36071	2.45681e-07
Slc48a1	2.36015	8.29685e-29
Aldh2	2.34777	2.13563e-16
Bmp2	2.34731	6.47554e-29
Arl4d	2.34663	0.038331
Itga10	2.34601	7.95534e-06
Vangl2	2.34565	0.0282698
Sec14l3	2.33473	0.0384186
Hilpda	2.33397	3.90584e-23
Grik2	2.3293	0.00738616
Capn6	2.31888	1.89021e-12
Scd1	2.31821	5.93839e-22
Trib1	2.31636	3.03153e-33
Isoc2a	2.29454	1.17266e-08
Il33	2.29359	7.96397e-16
Gprc5a	2.29278	1.12923e-08
Trim46	2.29238	0.0172812
Isoc2b	2.27403	0.0245229
Il16	2.27149	0.00126247
2310014L17Rik	2.26982	4.55746e-09
1810011O10Rik	2.25763	2.74298e-27
Aig1	2.25494	4.75662e-09
Hgf	2.24102	0.000254295
Aunip	2.23452	4.63446e-06
Ier5l	2.21416	1.2624e-15
Murc	2.20894	0.000792978
Fosl1	2.20339	4.53824e-14
Nop2	2.18762	7.69507e-12
Slc16a13	2.1638	3.8542e-05
Egfl7	2.16297	6.27523e-06
Amigo1	2.16059	0.0180778
Cebpb	2.15535	1.00703e-07
Foxl1	2.12911	0.00221888
Pi16	2.12279	0.00235142
Cebpd	2.12098	9.35868e-12
Ass1	2.11805	1.77205e-09
Retsat	2.10986	7.76784e-09
Pdxp	2.09662	2.27939e-08
Nrcam	2.09422	0.0171689
Lifr	2.0926	0.000502563
Arhgef15	2.09014	0.0408945
Chst1	2.08865	6.25343e-12
Nudt22	2.08529	4.05684e-05
Pkn3	2.08422	1.26582e-07
Cemip	2.07391	0.00595442
Klf4	2.07221	1.10778e-25
Bscl2	2.07115	2.38609e-08
Dio2	2.06383	0.0206623
Ero1l	2.06334	5.94225e-10
Ccl8	2.05138	4.17829e-05
Stip1	2.04829	1.00268e-32
Pop1	2.04226	7.51219e-08
Ufsp1	2.04119	0.00322637
Ptrh1	2.02624	1.56328e-06
Rasgrf1	2.01904	1.42131e-05
BC030867	2.01106	0.0135741
Sh2d5	2.01082	0.0120765
Ttc9	2.00149	0.0107285

## Sheet: RTT_NTT_cancercells_vivo_DOWN
gene_id	log2FoldChange	padj
Nefm	-9.50954	2.48693e-09
Basp1	-8.847	1.19728e-11
Penk	-8.83904	7.58241e-36
Tnfrsf21	-8.70658	7.64548e-11
Megf10	-8.70299	4.5668e-11
Ddx3y	-8.51177	1.00513e-10
Lama2	-8.4069	2.56578e-10
Crispld1	-8.39733	1.74733e-10
P2ry1	-8.28746	6.84741e-10
Mrvi1	-8.1493	0.000123777
Col8a2	-8.05338	4.02964e-09
Nefl	-8.05085	6.34133e-09
Mfap2	-7.99543	3.06425e-24
Hs3st3b1	-7.93522	2.63759e-05
Eln	-7.89162	5.91006e-45
Fam49a	-7.69518	3.16878e-08
Ccdc3	-7.60592	7.00474e-11
Hs3st6	-7.46767	8.9378e-08
Ackr4	-7.38987	2.91692e-25
Dlk1	-7.36384	2.75437e-10
Grb10	-7.27128	9.8068e-08
Fbln1	-7.25393	1.2493e-07
Mfap4	-7.14645	1.22832e-09
Gbp9	-7.03367	3.33327e-07
1500015O10Rik	-6.98805	1.31974e-06
Ctla2b	-6.96332	1.49408e-06
Abca8a	-6.89745	3.02355e-13
Cdh26	-6.85861	2.8622e-06
Epha4	-6.84346	2.98365e-06
F13a1	-6.83538	3.59626e-06
Fibin	-6.80521	6.45355e-13
Kcnmb1	-6.78248	0.0130183
Dock10	-6.62335	1.05492e-05
Oas2	-6.62159	1.5347e-05
Eya1	-6.61139	1.33913e-05
Tmtc2	-6.60921	1.79062e-05
Plce1	-6.42731	2.39613e-05
Col14a1	-6.42255	9.10454e-05
Cxxc4	-6.39279	3.20398e-05
Ptger3	-6.37634	3.70674e-05
Naalad2	-6.34683	2.04793e-07
Tlr12	-6.34064	6.15638e-05
Arhgap28	-6.3223	1.25493e-07
Uty	-6.31223	7.1151e-05
Crmp1	-6.29559	1.42258e-05
Col28a1	-6.29471	1.94151e-07
Soga3	-6.26155	6.16316e-05
Rassf9	-6.23359	6.0338e-05
Fgf10	-6.21437	0.000119684
Cmpk2	-6.21036	3.40904e-07
Cacna1b	-6.1987	1.75675e-05
Atp1b1	-6.14319	2.89227e-05
Ifi27l2a	-6.08729	6.8214e-07
Cspg5	-6.07041	0.00021432
Arhgef6	-6.05463	4.23825e-05
Mgst1	-6.05294	0.000203924
Zfp820	-6.00971	0.000190715
Ggt5	-6.00338	0.000186712
Oas1a	-6.00318	0.00023845
Fam78b	-5.99646	4.71622e-05
Oas1g	-5.96615	0.000361395
Nrep	-5.95183	3.45411e-17
Nrxn1	-5.91438	2.44638e-06
Slco3a1	-5.89154	1.64643e-06
Gm773	-5.86734	0.000389585
Igfbp5	-5.81446	2.44638e-06
Oasl1	-5.80229	0.000474262
Frzb	-5.79682	3.09028e-113
Apod	-5.75729	1.77942e-96
Pde1c	-5.73137	0.000793096
Dapk1	-5.70919	0.000172108
Kcne4	-5.69772	0.000799634
Nlrc5	-5.69592	0.00076931
Aspn	-5.65996	1.87697e-22
Bend5	-5.6551	0.000814003
Tril	-5.62608	6.39612e-11
Rasl11b	-5.61666	3.35039e-76
Bmper	-5.60888	1.36778e-05
4930486L24Rik	-5.52722	0.00152675
Zcchc5	-5.50924	0.00179452
Cadps	-5.50193	2.29237e-05
Thsd7a	-5.50117	1.05818e-14
Lmod1	-5.48109	0.000870627
Tnnt1	-5.46128	0.000441186
Ap1s3	-5.46037	0.00185827
Lingo2	-5.45068	0.0019063
Hhex	-5.44632	0.000577269
Atp8b1	-5.43875	2.14374e-05
Dppa4	-5.43131	0.00210332
Sprr2k	-5.42865	0.0069764
Saysd1	-5.42588	0.00352461
Art4	-5.42345	2.14243e-05
Uba1y	-5.40061	0.000550183
Msx1	-5.39448	1.79815e-20
Dppa2	-5.38891	0.00234626
Heyl	-5.30414	0.00313974
Epha3	-5.30088	0.00483369
Iigp1	-5.2669	6.73727e-09
Acta1	-5.23006	0.0271976
Rerg	-5.21634	0.00686147
Ptprv	-5.20826	0.00137898
Oas1b	-5.20313	1.25282e-08
Fam19a5	-5.19807	0.00591631
Atp1a2	-5.17985	4.71369e-17
Gm266	-5.15213	0.00603046
Phf11b	-5.1237	0.0109078
Cilp	-5.09888	1.31172e-06
Pcdhga7	-5.08363	0.00785857
Cyth4	-5.0528	0.00332242
3110007F17Rik	-5.03826	0.00249085
C1ra	-5.02346	2.03416e-09
Igf1	-5.02201	4.53824e-14
Gpr123	-5.017	0.00261857
Dpep1	-5.01401	0.00258346
Cxcl16	-5.00953	0.0110438
Mboat2	-4.99611	0.00237376
Gpr65	-4.98327	0.0115119
Itih5	-4.97798	0.00256577
C1qtnf2	-4.94401	0.00430775
Zfp558	-4.94367	0.0132223
Plcg2	-4.93806	9.17715e-08
Arhgap9	-4.9379	0.0146209
Csprs	-4.93181	1.62307e-07
Fmo1	-4.91013	0.000245087
Cadm1	-4.90826	3.95998e-11
Sema6a	-4.87422	1.35236e-27
Hmcn1	-4.86536	0.0159955
Rab38	-4.85574	0.0153425
B3galt1	-4.83739	0.0145263
Nrk	-4.81978	5.30536e-07
Spon1	-4.79851	0.0205654
Il17rd	-4.79378	6.16916e-35
Ddx60	-4.77624	9.51886e-07
Kdm5d	-4.76521	0.00531546
Gm14124	-4.76193	0.0188301
Reck	-4.75154	0.0194393
Fcgr2b	-4.67822	0.00942832
Ptx4	-4.67262	0.0283643
Unc5a	-4.66696	0.0134939
Tmem204	-4.659	9.17965e-08
Tstd1	-4.65604	0.0271425
Prelid2	-4.65374	0.0256588
Camsap3	-4.64192	0.0264326
Cd40	-4.62879	0.0423321
Slitrk1	-4.61664	0.0273954
Prss23	-4.6074	3.2588e-29
Tfap2c	-4.60317	0.0173997
H2-Ab1	-4.60203	0.0221015
Moxd1	-4.59109	0.0343297
Negr1	-4.58645	0.0325742
Gm12250	-4.58437	5.06883e-05
Trp53i11	-4.57335	1.35605e-49
Car12	-4.56736	5.87114e-05
Nkd2	-4.56705	3.42894e-28
Acta2	-4.50365	0.00015666
Fcrls	-4.50221	0.00358051
Kif5c	-4.50206	0.0120305
Cd38	-4.49941	1.02745e-06
Plscr2	-4.49715	7.23373e-05
Pilra	-4.49507	0.0490941
Plcl1	-4.48986	5.1363e-07
Nkain3	-4.4888	0.042654
Tagln	-4.473	0.0221236
Lilra6	-4.46887	0.0430758
Cdh13	-4.46335	1.18399e-08
Dapk2	-4.45241	0.0428026
Galnt16	-4.44895	0.0414525
Slc27a6	-4.44514	0.0414525
Rsad2	-4.44265	3.83176e-26
Grm7	-4.44153	0.0428323
Gm7102	-4.43895	0.0189127
Dmd	-4.43517	0.0435097
Irf7	-4.40092	9.55856e-20
Adamts2	-4.39587	3.92813e-53
Col23a1	-4.37518	0.0185891
Trim34a	-4.37199	0.000158602
Wtip	-4.34165	7.02179e-20
Irgm2	-4.32127	0.000153512
Ccbl2	-4.31382	0.0187743
Mylk	-4.27673	1.63705e-52
Trim6	-4.27459	0.0216658
Rgs14	-4.26701	0.0355669
Lmo1	-4.22211	0.0290727
Psd	-4.21641	0.0238159
Acot11	-4.20004	0.00419169
Slco5a1	-4.19813	0.0261719
Plet1	-4.19781	0.000412377
Cpxm1	-4.16731	3.36108e-05
Syt1	-4.16203	0.0291419
Postn	-4.15812	6.62935e-12
Abcd1	-4.12148	0.0315636
Arsg	-4.11217	0.0306163
Rnf182	-4.10064	6.78272e-08
Bach2	-4.07536	0.00012275
Myom1	-4.06083	0.0370821
Chst8	-4.03571	0.0099521
Slc2a9	-4.02585	0.00076931
Gbp4	-4.02362	3.14973e-06
Ccdc136	-4.02302	0.0107681
Prelp	-4.01528	0.0404874
Oasl2	-4.0109	1.45248e-14
C4b	-3.97552	0.0111666
Col8a1	-3.97488	1.70576e-29
Ankrd1	-3.96895	1.70358e-15
Phactr3	-3.94993	0.0445331
Ifih1	-3.91754	6.13968e-17
Cygb	-3.9173	8.70557e-31
Gbp6	-3.90387	0.000862927
Glt8d2	-3.8844	0.00156504
Cybb	-3.88011	0.0250973
Gfra2	-3.8649	4.42945e-18
Vegfc	-3.86164	3.27807e-07
Cxcl12	-3.85214	3.51136e-44
Sp110	-3.82888	8.01782e-15
Fxyd1	-3.8176	0.00236663
Cfh	-3.78506	1.4287e-11
Scamp5	-3.77943	0.000453519
C3ar1	-3.7584	0.0294306
Matn4	-3.71535	0.0290474
Lama5	-3.71422	6.89057e-21
I830012O16Rik	-3.70896	5.97934e-24
AI467606	-3.704	0.00390648
Sytl4	-3.69974	0.0233521
Abcg2	-3.68752	9.19114e-10
Mx1	-3.67925	0.000451323
Mogat2	-3.67772	0.0273452
H2-Aa	-3.66552	0.005567
Cdh5	-3.64773	3.15062e-06
Spry1	-3.63085	1.07932e-06
Apoe	-3.61895	0.00448835
Inpp5d	-3.61168	0.0365332
Slc9a9	-3.6006	0.032619
Plxdc2	-3.5915	0.0352307
Dach1	-3.56569	1.49395e-05
Ifi204	-3.56051	8.72743e-06
C1qc	-3.55362	0.000882795
Tspan12	-3.54638	0.0406164
Hcn1	-3.51817	0.00276467
Gbp3	-3.50067	0.000571053
Tlr3	-3.46633	1.129e-09
Zfp810	-3.46508	0.0124745
Olfr1033	-3.45273	0.00254721
Psmb9	-3.44644	4.60357e-07
Sema3d	-3.44607	3.15256e-05
Phf11d	-3.44511	8.96432e-08
Thsd4	-3.4424	0.00270972
Mctp1	-3.44017	0.00185788
H2-Q4	-3.43116	4.60357e-07
Anxa3	-3.41532	4.91943e-18
Mrc1	-3.41265	0.00728813
Tspyl4	-3.39893	0.0067357
Ephb4	-3.38807	0.048016
Epb4.1l4a	-3.37793	0.000586537
Macc1	-3.37505	0.00158065
Cep44	-3.36133	0.015767
Ecscr	-3.32961	6.18163e-06
Mylip	-3.32576	9.95373e-09
Sema3f	-3.3211	2.99785e-07
Ifi203	-3.31478	1.39299e-21
Enpp4	-3.30576	0.019311
Ank2	-3.30074	0.00457759
Gng2	-3.29545	4.92583e-13
Tyrobp	-3.29315	0.0357753
Lgals9	-3.2915	0.000912695
Rtp4	-3.27655	1.64937e-12
Slc40a1	-3.26905	0.0198636
C1s1	-3.26725	4.9125e-07
Stat1	-3.25985	8.78624e-17
Il15	-3.25832	0.000164081
Ctss	-3.23064	0.0117426
Mpeg1	-3.2298	0.00325099
Trim30a	-3.22555	1.21743e-18
Chrnb1	-3.20709	0.00985456
Ogn	-3.20156	0.00169042
Parp14	-3.17806	1.65767e-11
Def6	-3.17266	1.4994e-06
Usp18	-3.16802	4.74504e-08
Itga8	-3.16768	4.12356e-08
Cpeb1	-3.1648	7.19987e-08
Gbp7	-3.14466	1.37581e-18
Ifit1	-3.1284	0.00578314
Il15ra	-3.11663	0.000756359
St6galnac2	-3.08483	2.54913e-06
Tinagl1	-3.07191	0.00486612
Tmem176b	-3.0715	0.0398518
Ifit3	-3.04907	3.38445e-16
Serpine2	-3.02029	3.67864e-12
Gm4951	-3.01184	4.49647e-10
Synpo2	-3.0039	7.01329e-07
Boc	-3.00355	0.0384186
Mx2	-2.9963	0.00105698
Trim21	-2.99355	0.000666453
Ifi44	-2.97281	1.9578e-11
Nol4	-2.97055	0.00186964
Serpinb9	-2.95857	0.00145074
Prkcb	-2.9535	3.07148e-06
Fbln5	-2.94862	3.68921e-07
Oas3	-2.93972	0.00624725
Ptn	-2.93653	2.31604e-24
Dhx58	-2.88731	0.00615814
Pkia	-2.88424	0.0139326
AI607873	-2.88399	0.013916
Speg	-2.88165	2.49039e-07
Npas3	-2.8733	4.21925e-11
Dpysl3	-2.85749	2.52108e-41
Mndal	-2.84532	1.06699e-15
Lrrc75a	-2.84284	7.66267e-07
Amz1	-2.84258	0.0308773
Tubb2a	-2.84237	1.87992e-20
Xaf1	-2.82722	0.000389585
Prex1	-2.82167	4.53405e-12
Bcl2	-2.80343	1.13761e-25
Sp100	-2.80331	0.00420516
Zc2hc1c	-2.79231	0.0362426
Gramd1c	-2.77062	0.0466658
H1fx	-2.76616	8.0453e-07
Col12a1	-2.7614	5.80443e-12
Fzd1	-2.742	0.00615571
Aif1	-2.73302	0.0179174
Arap3	-2.70517	4.05885e-14
Fstl1	-2.70382	1.0292e-52
Tmeff1	-2.7006	6.57043e-05
H2-D1	-2.69483	1.57406e-27
Arntl	-2.69229	8.74539e-05
Acad11	-2.67079	0.0394452
S100a16	-2.6615	6.92878e-15
G0s2	-2.65207	0.00563295
Dtna	-2.63724	1.66647e-10
Col15a1	-2.59676	2.55364e-10
Pgap1	-2.59263	7.66697e-08
Plekha4	-2.56894	1.76007e-06
Ak5	-2.5559	0.014916
Vgll3	-2.55512	0.00031838
Fbxl4	-2.52893	0.013916
Bmf	-2.52701	5.7724e-05
Gm1673	-2.52551	3.72505e-08
Abca1	-2.51886	1.47362e-09
Dpt	-2.50959	4.94251e-15
Arhgef9	-2.50328	0.00733335
Fos	-2.50041	2.1677e-12
Mkx	-2.48993	2.70597e-08
Ankrd35	-2.4786	0.00686147
Gper1	-2.46906	0.000447767
Irf9	-2.45881	6.24518e-15
Jup	-2.45729	4.38272e-17
Pik3r3	-2.45351	8.25262e-11
Sepp1	-2.45294	3.81424e-20
Igfbp7	-2.44396	1.9051e-06
Isg15	-2.44062	0.000633404
Stat2	-2.43142	6.25765e-06
Sat2	-2.43082	0.0236636
Uba7	-2.42732	2.40621e-08
Prdm1	-2.42235	2.33187e-21
Pcdhb21	-2.4176	0.000212418
Gfpt2	-2.41428	0.00395414
Fat1	-2.41295	6.47256e-08
Stxbp6	-2.40494	0.000432571
Ccl5	-2.40432	0.0138353
H2-K1	-2.39711	4.25239e-13
Trim12a	-2.39354	0.00023488
Arap2	-2.39285	0.00151562
Pcdhb20	-2.3928	0.00804287
Irf8	-2.39214	0.000508348
Cdkn2a	-2.36924	0.0271425
Alox5ap	-2.35683	0.0112419
Ikzf2	-2.35327	0.00861163
Fam26e	-2.35042	0.000334243
Il1r2	-2.34969	0.0316191
Cd200	-2.34905	0.00441348
Olfml3	-2.34897	1.55867e-06
Figf	-2.34783	3.20662e-13
Hap1	-2.3473	0.00420709
Gab3	-2.34539	0.0141595
Rnf152	-2.34373	0.0295735
Igtp	-2.34049	0.000609734
Trim12c	-2.33814	2.14661e-08
Rnase4	-2.33716	4.55682e-08
Fam110b	-2.33508	1.45186e-25
Pkp2	-2.32711	0.000173187
Trim30d	-2.32359	1.76949e-07
Tdrd7	-2.32221	0.000161005
2900026A02Rik	-2.31937	7.37722e-07
Plag1	-2.31781	0.0323044
Plcb4	-2.31664	5.12186e-05
Crlf1	-2.30921	9.37654e-09
Itpr2	-2.3065	1.86629e-11
Gm14322	-2.30487	0.0332011
Sh3bp5	-2.30373	8.21581e-13
Satb1	-2.30324	3.29215e-05
Pcdhb14	-2.29288	0.0387106
Lphn3	-2.2851	0.0359841
Plekha5	-2.27669	6.94125e-06
Ddx58	-2.27397	1.08039e-08
Phactr2	-2.27175	0.00160143
Mcc	-2.26357	0.0264268
Cd276	-2.24918	9.88749e-06
Gbp2	-2.24586	0.000174384
Mfsd6	-2.23835	0.0235302
Celf2	-2.23555	1.12855e-16
Esyt1	-2.21543	2.18496e-10
Slc1a4	-2.21167	1.66896e-09
Tcea3	-2.19704	4.41306e-05
Dock9	-2.19641	0.000382424
Gatm	-2.18567	0.00442142
Esr1	-2.18501	0.0327883
Clybl	-2.1847	3.61145e-06
Fam46a	-2.17004	1.56985e-08
Trpv2	-2.16808	0.0145509
Dclk2	-2.16684	0.000422741
Msrb2	-2.16446	5.63622e-06
Nmi	-2.16406	1.01109e-15
Il18	-2.1622	0.000885705
F830016B08Rik	-2.15511	0.0304149
Tbc1d32	-2.15111	0.00262405
Tgfb2	-2.14827	5.26801e-18
Mdfi	-2.14644	0.00527592
Mnda	-2.14535	0.00215323
Ndp	-2.14124	1.76007e-06
Lpar4	-2.13542	6.18408e-18
Adam9	-2.13452	0.0138364
Endod1	-2.13426	2.62252e-08
Armcx6	-2.12953	0.000110123
Abcg1	-2.12596	0.00532455
Ager	-2.12329	0.0434898
Lgals3bp	-2.11916	2.50423e-09
Pcdhb22	-2.09763	0.00153088
Mettl24	-2.09487	3.21804e-06
Sesn1	-2.09443	0.00468829
Cfb	-2.0939	0.00219247
Sdc3	-2.09317	1.20344e-29
Ifit2	-2.07526	0.000784327
Mettl18	-2.0726	0.0471896
Pde1b	-2.05394	0.00151425
Stau2	-2.05151	0.0293123
Jag1	-2.04868	1.65767e-11
Gata2	-2.03939	7.93447e-09
Igsf3	-2.01396	1.54336e-30
Mmp16	-2.01041	1.54961e-05
Nudt16	-2.00979	0.0146385
Timp3	-2.00846	1.32229e-16
Rara	-2.0046	2.58155e-06
Hmgb3	-2.00187	4.23539e-23
Slc38a6	-2.0016	0.00339398
