# Supplementary material for: Cancer cells impair monocyte-mediated T cell stimulation to evade immunity
Source: Nature. 2024 Nov 27;637(8046):716–25. doi: 10.1038/s41586-024-08257-4 (PMC7617236; doi:10.1038/s41586-024-08257-4)
Supplement: Supplementary file 4 — Supplementary Tables 1–8. [file 41586_2024_8257_MOESM4_ESM.zip › 2023-08-14780D-s4/2023-08-14780D-Supplementary_Table_4_TME_signatures.xlsx]

## Sheet: RTT_Ptgs12KO_TME_vivo_DEG
Gene	adj_p_val	avg_log2FC
Ly6a	0	-3.09481
Cxcl9	0	-3.02913
Gbp2	0	-2.74496
Plac8	0	-2.58783
Cxcl10	0	-2.45652
Iigp1	0	-2.41779
Ccl5	6.91142e-189	-2.16452
Stat1	0	-2.03865
Ly6i	0	-1.92475
Ms4a4c	0	-1.8978
Fgl2	0	-1.8433
H2-T23	0	-1.78891
Ifi47	0	-1.7516
Calhm6	0	-1.73871
Selenom	0	-1.71348
H2-Aa	0	-1.67669
Isg15	0	-1.64131
Upp1	0	-1.64088
Samhd1	0	-1.63188
Naaa	0	-1.62946
Irf1	0	-1.62709
H2-Q7	0	-1.60589
Fcgr4	0	-1.56768
H2-Eb1	0	-1.56616
H2-Ab1	0	-1.5595
Cfb	0	-1.5202
Ifi211	0	-1.48925
Cd274	0	-1.48826
Gbp4	0	-1.4827
Cd74	0	-1.45312
Ifitm3	0	-1.41776
Ifi205	0	-1.39255
Psmb8	0	-1.37168
Zbp1	0	-1.37052
Irgm1	0	-1.35974
Psmb9	0	-1.30806
Tmsb10	0	-1.29375
H2-DMb1	0	-1.29206
Tap1	0	-1.28779
Ly6e	0	-1.28524
Igtp	0	-1.28128
Gbp7	0	-1.26179
Nampt	0	-1.25878
Cybb	0	-1.24672
Tnfaip2	0	-1.24173
H2-K1	0	-1.21449
Ifi203	0	-1.2088
H2-DMa	0	-1.18509
Glrx	0	-1.16152
Slamf8	0	-1.15538
Ifi27l2a	0	-1.14938
Ifi204	0	-1.12928
Psme1	0	-1.129
Sod2	2.03366e-283	-1.11805
Clec12a	0	-1.11536
Gbp3	0	-1.09131
Il18bp	0	-1.09056
Inhba	1.66383e-104	-1.08488
Gpr141	0	-1.05281
Nos2	8.70269e-242	-1.05274
Prdx5	0	-1.0526
Slamf7	0	-1.03661
B2m	0	-1.01965
Mndal	0	-1.01558
Socs1	0	-1.00293

## Sheet: TME-COX_signature
Gene	adj_p_val	avg_log2FC	Human ortholog
Ly6a	0	-3.09481
Cxcl9	0	-3.02913	CXCL9
Gbp2	0	-2.74496	GBP2
Plac8	0	-2.58783	PLAC8
Cxcl10	0	-2.45652	CXCL10
Iigp1	0	-2.41779
Ccl5	6.91142e-189	-2.16452	CCL5
Stat1	0	-2.03865	STAT1
Ly6i	0	-1.92475
Ms4a4c	0	-1.8978	MS4A4A
Fgl2	0	-1.8433	FGL2
H2-T23	0	-1.78891	HLA-E
Ifi47	0	-1.7516
Calhm6	0	-1.73871	CALHM6
Selenom	0	-1.71348	SELENOM
H2-Aa	0	-1.67669	HLA-DQA1
Isg15	0	-1.64131	ISG15
Upp1	0	-1.64088	UPP1
Samhd1	0	-1.63188	SAMHD1
Naaa	0	-1.62946	NAAA
Irf1	0	-1.62709	IRF1
H2-Q7	0	-1.60589	HLA-A
Fcgr4	0	-1.56768	FCGR3A
H2-Eb1	0	-1.56616	HLA-DRB5
H2-Ab1	0	-1.5595	HLA-DQB1
Cfb	0	-1.5202	CFB

## Sheet: RTT_IRF3 7OE_TME_vivo_DEG
Genes	p_val	avg_log2FC	p_val_adj
Slfn4	0	-4.77711	0
Plac8	0	-4.68575	0
Isg15	0	-4.64971	0
Irf7	0	-4.23408	0
Ly6a	0	-3.7409	0
Gzma	0	-3.65336	0
Cxcl10	0	-3.53255	0
Gzmb	1.3118e-258	-3.46463	1.65077e-254
Sell	0	-3.42866	0
Ifit3	0	-3.33412	0
Rsad2	0	-3.23453	0
Ifit2	0	-3.20791	0
Zbp1	0	-3.13128	0
Cfb	0	-3.0982	0
Ifi205	0	-3.09037	0
Ms4a4c	0	-3.07535	0
Saa3	0	-2.97032	0
Fgl2	0	-2.96811	0
H2-Q7	0	-2.89991	0
Gbp2	0	-2.89708	0
Ifi27l2a	0	-2.83397	0
Ccl5	0	-2.72474	0
Usp18	0	-2.70292	0
Ifit1bl1	0	-2.68946	0
Ifi209	0	-2.66265	0
H2-Q6	0	-2.65725	0
Rtp4	0	-2.65401	0
Oasl1	0	-2.61972	0
Ifi211	0	-2.52158	0
Irf1	0	-2.51667	0
Isg20	0	-2.50609	0
Oas3	0	-2.47479	0
Ifitm6	0	-2.44709	0
Ifit1	0	-2.4431	0
Irgm1	0	-2.44074	0
Gbp5	0	-2.42503	0
Daxx	0	-2.42394	0
Rnf213	0	-2.41316	0
Mxd1	0	-2.37999	0
Slfn5	0	-2.36533	0
Oasl2	0	-2.35652	0
Ifi47	0	-2.34953	0
H2-T24	0	-2.3448	0
Stat1	0	-2.32207	0
Ifitm3	0	-2.28832	0
Parp14	0	-2.28632	0
Slamf7	0	-2.27467	0
Cd274	0	-2.26407	0
Xaf1	0	-2.25587	0
Fcgr4	0	-2.24636	0
Slfn1	0	-2.22856	0
Igtp	0	-2.22641	0
Chil3	0	-2.21675	0
Nkg7	2.64221e-199	-2.18937	3.32495e-195
Phf11b	0	-2.1819	0
Samhd1	0	-2.16716	0
Phf11d	0	-2.10189	0
Hp	0	-2.09939	0
Ccl4	0	-2.09896	0
Ifih1	0	-2.07912	0
Prf1	1.22153e-202	-2.07167	1.53717e-198
Themis2	0	-2.06495	0
Helz2	0	-2.04277	0
Oas2	0	-2.03808	0
Trafd1	0	-2.02958	0
Calhm6	0	-2.02054	0
Ly6e	0	-2.0142	0
Tmsb10	0	-2.01346	0
Ifi204	0	-2.00947	0
Cmpk2	0	-2.00712	0
Socs1	0	-1.98705	0
Sp100	0	-1.98453	0
Il2rb	6.90511e-199	-1.9834	8.68939e-195
Klrk1	0	-1.97691	0
Clec2d	0	-1.97227	0
Ifi44	0	-1.95095	0
Stat2	0	-1.92933	0
Iigp1	0	-1.91639	0
Bst2	0	-1.90406	0
Slc28a2	0	-1.88534	0
Gbp4	0	-1.8839	0
Klra2	0	-1.86303	0
Epsti1	0	-1.85769	0
H2-K1	0	-1.83971	0
Tap1	0	-1.82632	0
Nt5c3	0	-1.81833	0
Ifi208	0	-1.81416	0
Slfn2	0	-1.80744	0
Slfn8	0	-1.79195	0
Lgals3bp	0	-1.78048	0
Ms4a4b	0	-1.76381	0
Oas1a	0	-1.76295	0
Herc6	0	-1.74614	0
Ifi206	0	-1.74562	0
Dtx3l	0	-1.73862	0
Nlrc5	0	-1.73576	0
Ube2l6	0	-1.73104	0
Psmb9	0	-1.71646	0
Ier5	0	-1.6956	0
Il18bp	0	-1.69373	0
Ifi203	0	-1.69056	0
Cd69	0	-1.68962	0
Mndal	0	-1.67423	0
Spon1	0	-1.64472	0
Mmp8	1.00886e-307	-1.63701	1.26955e-303
Dhx58	0	-1.63372	0
Gbp3	0	-1.62317	0
Serpina3g	0	-1.6073	0
Trim30b	0	-1.60511	0
Gbp8	0	-1.60408	0
Ms4a8a	0	-1.60237	0
Cd40	0	-1.59737	0
Tlr9	0	-1.59673	0
Selenom	1.78068e-225	-1.58259	2.24081e-221
Lcn2	1.21985e-262	-1.57635	1.53506e-258
S100a8	8.79362e-41	-1.55817	1.10659e-36
Fpr2	0	-1.54479	0
Znfx1	0	-1.52804	0
Lst1	0	-1.50726	0
Irgm2	0	-1.48491	0
Parp12	0	-1.4756	0
Fcgr1	0	-1.47229	0
Pik3ap1	0	-1.46579	0
Nod1	0	-1.45399	0
Tppp3	0	-1.45166	0
Ifi35	0	-1.44431	0
Atf3	0	-1.43857	0
Ogfr	0	-1.42796	0
Csf3r	0	-1.41682	0
Tor3a	0	-1.40157	0
Il1rl1	2.11205e-123	-1.39972	2.65781e-119
Ass1	0	-1.39491	0
Ifi207	0	-1.38916	0
C3	0	-1.38733	0
Trim30a	0	-1.38134	0
Slco3a1	0	-1.37909	0
Casp4	0	-1.37333	0
Scimp	0	-1.37313	0
Gbp7	0	-1.372	0
Psmb8	0	-1.36717	0
Clec4a3	0	-1.36114	0
Slpi	5.70581e-258	-1.35047	7.1802e-254
Cers6	0	-1.35018	0
Mthfr	0	-1.34976	0
Ddx58	0	-1.33777	0
Gvin1	0	-1.32689	0
Acod1	0	-1.32492	0
Parp9	0	-1.32061	0
Pim1	0	-1.31832	0
Dusp1	1.74396e-260	-1.31551	2.1946e-256
Gpr141	0	-1.31092	0
Sp140	0	-1.30085	0
Pnp	0	-1.29469	0
Tapbp	0	-1.29352	0
Cxcl9	1.09177e-203	-1.28529	1.37388e-199
Cd300lf	0	-1.28481	0
Etnk1	0	-1.28184	0
Il1b	5.92364e-308	-1.2744	7.45431e-304
Trim25	0	-1.2709	0
Irf8	1.23413e-233	-1.26775	1.55302e-229
Gbp9	0	-1.25775	0
Gadd45b	1.06929e-204	-1.2425	1.34559e-200
Cd52	0	-1.24011	0
Gbp6	0	-1.23816	0
Il2rg	0	-1.23646	0
Il10ra	0	-1.23602	0
H2-D1	0	-1.22727	0
Lrg1	2.55195e-205	-1.22393	3.21138e-201
Pml	0	-1.2145	0
Tap2	0	-1.2095	0
Sdc3	0	-1.20732	0
Tor1aip1	0	-1.19871	0
Dck	0	-1.19741	0
Apobec3	0	-1.19625	0
Sat1	0	-1.18947	0
Cybb	0	-1.1787	0
Pirb	0	-1.17683	0
Samd9l	0	-1.17567	0
Hck	0	-1.17055	0
Cd72	8.23994e-20	-1.16603	1.03691e-15
Adar	0	-1.16243	0
B2m	0	-1.16095	0
Stx11	0	-1.15908	0
Ddx60	0	-1.15906	0
Psmb10	0	-1.15524	0
Peli1	4.55486e-286	-1.15504	5.73184e-282
Nampt	0	-1.15233	0
Btg2	0	-1.14508	0
Trim30d	0	-1.14494	0
Xdh	0	-1.14149	0
Rnf114	0	-1.13823	0
Ly6i	0	-1.13372	0
Sowahc	5.82189e-236	-1.1293	7.32627e-232
Clec4a1	7.67793e-247	-1.10607	9.66191e-243
Trim34a	0	-1.10345	0
Ptprc	0	-1.10242	0
Ifit3b	0	-1.09418	0
Mcemp1	1.02719e-180	-1.09173	1.29261e-176
Il1r2	0	-1.08847	0
Msrb1	1.35105e-277	-1.08711	1.70017e-273
Arhgef37	0	-1.08427	0
Zfp36	4.2989e-287	-1.08369	5.40974e-283
Shisa5	0	-1.07776	0
Csrnp1	4.84402e-208	-1.0717	6.09572e-204
Traf1	2.33166e-160	-1.06539	2.93416e-156
Naaa	2.97097e-174	-1.0594	3.73867e-170
H2-Q4	0	-1.05851	0
Plaat3	1.02662e-151	-1.05812	1.29189e-147
Ptafr	2.19047e-121	-1.05421	2.75649e-117
Socs3	4.39594e-175	-1.05249	5.53185e-171
Selplg	0	-1.05213	0
Tor1aip2	1.99141e-257	-1.04503	2.50599e-253
Myd88	0	-1.03988	0
Psme1	0	-1.03821	0
Cyfip2	1.58759e-254	-1.03821	1.99782e-250
Serpinb9	2.43498e-112	-1.03428	3.06418e-108
Rnf19b	9.66996e-257	-1.02447	1.21687e-252
Gsr	1.11149e-180	-1.01657	1.39869e-176
Zup1	1.40603e-266	-1.01272	1.76935e-262
Uba7	0	-1.00738	0
Fos	1.17355e-131	-1.00433	1.47679e-127
Fam241a	7.40051e-288	-1.00182	9.3128e-284
Nsd3	0	-1.00156	0
Parp10	4.54524e-296	-1.00037	5.71973e-292

## Sheet: TME_Irf3.7OE_signature
Gene	avg_log2FC	p_val_adj	human ortholog
Slfn4	-4.77711	0	SLFN12
Plac8	-4.68575	0	PLAC8
Isg15	-4.64971	0	ISG15
Irf7	-4.23408	0	IRF7
Ly6a	-3.7409	0
Gzma	-3.65336	0	GZMA
Cxcl10	-3.53255	0	CXCL10
Gzmb	-3.46463	1.65077e-254	GZMB
Sell	-3.42866	0	SELL
Ifit3	-3.33412	0	IFIT3
Rsad2	-3.23453	0	RSAD2
Ifit2	-3.20791	0	IFIT2
Zbp1	-3.13128	0	ZBP1
Cfb	-3.0982	0	CFB
Ifi205	-3.09037	0	IFI16
Ms4a4c	-3.07535	0
Saa3	-2.97032	0	SAA3
Fgl2	-2.96811	0	FGL2
H2-Q7	-2.89991	0	HLA-A
Gbp2	-2.89708	0	GBP1
Ifi27l2a	-2.83397	0	IFI27
Ccl5	-2.72474	0	CCL5
Usp18	-2.70292	0	USP18
Ifit1bl1	-2.68946	0	IFIT1
Ifi209	-2.66265	0	MNDA
H2-Q6	-2.65725	0	HLA-C
Rtp4	-2.65401	0	RTP4
Oasl1	-2.61972	0	OASL
Ifi211	-2.52158	0	PYHIN
Irf1	-2.51667	0	IRF1
Isg20	-2.50609	0	ISG20
Oas3	-2.47479	0	OAS3
Ifitm6	-2.44709	0
Ifit1	-2.4431	0
Irgm1	-2.44074	0	IRGM
Gbp5	-2.42503	0	GBP5
Daxx	-2.42394	0	DAXX
Rnf213	-2.41316	0	RNF213
Mxd1	-2.37999	0	MXD1
Slfn5	-2.36533	0	SLFN5
