# Supplementary material for: Cancer cells impair monocyte-mediated T cell stimulation to evade immunity
Source: Nature. 2024 Nov 27;637(8046):716–25. doi: 10.1038/s41586-024-08257-4 (PMC7617236; doi:10.1038/s41586-024-08257-4)
Supplement: Supplementary file 4 — Supplementary Tables 1–8. [file 41586_2024_8257_MOESM4_ESM.zip › 2023-08-14780D-s4/2023-08-14780D-Supplementary_Table_5_meta_analysis.xlsx]

## Sheet: Sheet1
First author	PMID	Country	Study Year	Cancer entity	COX inhibitors specification	ICI	Patient No.	Outcome	Analysis model
					[n in % of COX inhibitor group]
Failing	27603551	US	2011 - 2014	Melanoma	- Group 1: Aspirin [100]	Ipilimumab	159	OS, PFS, ORR	Multivariate
					- Group 2: Ibuprofen [58], Naproxen [35], Celecoxib [6], Salsalate [6]
Kanai	33559253	Japan	2015 - 2018	NSCLC	Celecoxib [29], Loxoprofen [60], Naproxen [11]	Atezolizumab, Nivolumab, Pembrolizumab	198	OS, PFS, ORR	Univariate
Miura	33990133	Japan	2016 - 2018	NSCLC	Aspirin [9], Naproxen [19], Loxoprofen [71], Diclofenac [2], Celecoxib [4], Flurbiprofen [1], Etodolac [1]	Nivolumab, Pembrolizumab	300	OS, PFS, ORR	Multivariate
Cortellini	33827906	Italy, Netherlands	2017 - 2020	NSCLC	Aspirin [100]	Pembrolizumab	950	OS, PFS, ORR	Univariate
Sebastian	36804711	US	2010 - 2018	NSCLC	Aspirin [32], Salsalate [0.1], Naproxen [4], Sulindac [0.2], Diclofenac [4], Meloxicam [2], Indomethacin [0.4], Ibuprofen [6], Etodolac [3], Keterolac [10], Piroxicam [0.0004]	Nivolumab, Pembrolizumab, Durvalumab, Atezolizumab	3634	OS	Multivariate
Svaton	32234916	Czech Republic	2015 - 2019	NSCLC	Aspirin [24], Nimesulide [22], Ibuprofen [20], Aceclofenac [13], Diclofenac [7], Indomethacin [7], Meloxicam [2], Naproxan [2], Nimesulide + diclofenac [2], Tiaporofenic acid [2]	Nivolumab	223	OS, PFS, ORR	Multivariate
Wang DY	32162820	Australia, US	2009 - 2016	NSCLC	Aspirin [46], Ibuprofen [42], Naproxen [12], COX-2 inhibitors [2]	Nivolumab, Pembrolizumab	330	OS, PFS, ORR	Univariate
Wang SJ	33020239	US	2011 - 2019	NSCLC, Melanoma	Aspirin [66],	PD-1/L1 inhibitors, CTLA-4 inhibitors	127	OS, PFS, ORR	Univariate, Multivariate
					NSAIDs [22], combination [13]
