# Supplementary material for: Cancer cells impair monocyte-mediated T cell stimulation to evade immunity
Source: Nature. 2024 Nov 27;637(8046):716–25. doi: 10.1038/s41586-024-08257-4 (PMC7617236; doi:10.1038/s41586-024-08257-4)
Supplement: Supplementary file 4 — Supplementary Tables 1–8. [file 41586_2024_8257_MOESM4_ESM.zip › 2023-08-14780D-s4/2023-08-14780D-Supplementary_Table_7_sgRNAs_pimers.xlsx]

## Sheet: Sheet1
sgRNAs
Sense	Ptgs1	GCACACGGAAGGAAACATAG
Antisense	Ptgs1	CTATGTTTCCTTCCGTGTGC
Sense	Ptgs2	GTTGTGCTCCCGAAGCCAGA
Antisense	Ptgs2	TCTGGCTTCGGGAGCACAAC
Sense	Ptger2	TGATGAGGCAGGTTCCCAGC
Antisense	Ptger2	GCTGGGAACCTGCCTCATCA
Sense	Ptger4	GAAGAAGGATGTAAATCCAG
Antisense	Ptger4	CTGGATTTACATCCTTCTTC
Sense	B2m	GGGCTGTGACAAAGTCACATGG
Antisense	B2m	CCATGTGACTTTGTCACAGCCC
qPCR primers mouse
	Forward	Reverse
Gapdh	CGTCCCGTAGACAAAATGGT	TCAATGAAGGGGTCGTTGAT
Stat1	TCACAGTGGTTCGAGCTTCAG	GCAAACGAGACATCATAGGCA
Irf9	CTCTTTGTTCAGCGCCTTTG	TCCCAGAAATGTAGGGTTGC
Irf7	GCCAGGAGCAAGACCGTGTT	TGCCCCACCACTGCCTGTA
Isg15	CTGAAGAAGCAGATTGCCCAGAA	CGCTGCACTTCTGTACCACTAGC
Isg56	TGCGATCCACAGTGAACAAC	ACTTCCGGGAAATCGATGAG
Ifit2	CTTGACTGTGAGGAGGGGTG	TAGTTCGCAATGGCCCATCC
Cxcl10	AGTGCTGCCGTCATTTTCTG	ATTCTCACTGGCCCGTCAT
Oas2	CCGGGCCAGTGCACAAGTTAG	CGATGGCACCGAGGACACC
Ddx58	CACCGCACCCAGAAATATGAACAG	AAACCTGTTCATATTTCTGGGTGC
B2m	ACAGTTCCACCCGCCTCACATT	TAGAAAGACCAGTCCTTGCTGAAG
Mx1	GACCATAGGGGTCTTGACCAA	AGACTTGCTCTTTCTGAAAGCC
Tbk1	GGAGCCGTCCAATGCGTAT	GGAGCCGTCCAATGCGTAT
Adar1	GTCTCAAGGGTTCAGGGGACCC	CCTCTAGGGAATTCCTGGAT
Ifih1	AGATCAACACCTGTGGTAAC	CTCTAGGGCCTCCACGAACA
Tlr3	GTGAGATACAACGTAGCTGACTG	TCCTGCATCCAAGATAGCAAGT
Isg20	CTTCTGAAAGGCAAGCTGGT	TCTTGTGTAGCAGGCGCTTA
qPCR primers human
	Forward	Reverse
GAPDH	TCAAGGCTGAGAACGGGAAG	CGCCCCACTTGATTTTGGAG
ZBP1	GCAAACTCCGAAGCCATCCAGA	CCAAGTTGAGGAATCACCTGGTG
STAT1	AGACATCCTGCCACCTTGTG	TGTATGCCATCCTCGAGAGC
IRF7	TGTGCTGGCGAGAAGGC	TGGAGTCCAGCATGTGTGTG
OAS2	ACCCGAACAGTTCCCCCTGGT	ACAAGGGTACCATCGGAGTTGCC
IFIH1	AAACCCATGACACAGAATGAACA	TGTGAGCAACCAGGACGTAG
DDX58	AGAGCACTTGTGGACGCTTT	AGCAACTGAGGTGGCAATCA
MX1	GGCTTGCTTTCACAGATGTTTC	TGGCCTTCTGAAGCTGCTG
