# Supplementary material for: Cancer cells impair monocyte-mediated T cell stimulation to evade immunity
Source: Nature. 2024 Nov 27;637(8046):716–25. doi: 10.1038/s41586-024-08257-4 (PMC7617236; doi:10.1038/s41586-024-08257-4)
Supplement: Supplementary file 4 — Supplementary Tables 1–8. [file 41586_2024_8257_MOESM4_ESM.zip › 2023-08-14780D-s4/2023-08-14780D-Supplementary_Table_8_antibody_list.xlsx]

## Sheet: Sheet1
	Reagent or resource	Source	Identifier	Dilution	Validation
	Antibodies for flow cytometry
	anti-mouse AXL PE-Cy7	eBioscience	Cat#25-1084-82, clone: MAXL8DS	1:200	https://www.thermofisher.com/antibody/product/Axl-Antibody-clone-MAXL8DS-Monoclonal/25-1084-82
	anti-mouse CD103 PerCP/Cyanine5.5	BioLegend	Cat#121415 , clone: 2E7	1:100	https://www.biolegend.com/en-us/products/percp-cyanine5-5-anti-mouse-cd103-antibody-5599
	anti-mouse CD103 PE	BioLegend	Cat#121405 , clone: 2E7	1:100	https://www.biolegend.com/en-us/products/pe-anti-mouse-cd103-antibody-3574
	anti-mouse CD11b APC	eBioscience	Cat#17-0112-81, clone: M1/70	1:200	https://www.thermofisher.com/antibody/product/CD11b-Antibody-clone-M1-70-Monoclonal/17-0112-82
	anti-mouse CD11b PerCP/Cyanine5.5	BioLegend	Cat#101229, clone: M1/70	1:200	https://www.biolegend.com/en-us/products/percp-anti-mouse-human-cd11b-antibody-4315
	anti-mouse CD11c BV605	BD Pharmingen	Cat#563057, clone: HL3	1:100	https://www.bdbiosciences.com/en-at/products/reagents/flow-cytometry-reagents/research-reagents/single-color-antibodies-ruo/bv605-hamster-anti-mouse-cd11c.563057
	anti-mouse CD11c FITC	BioLegend	Cat#117305, clone: N418	1:100	https://www.biolegend.com/en-us/search-results/fitc-anti-mouse-cd11c-antibody-1815?GroupID=BLG11937&gclid=Cj0KCQjwi7GnBhDXARIsAFLvH4mVVU5ae5X-Cx6DF9ti4yolV5-O__oZQAqSb2y-Dr5SkTcc4O_-saAaAgb2EALw_wcB
	anti-mouse CD16/CD32 (Mouse BD Fc Block)	BD Pharmigen	Cat#553141, clone: 2.4G2	1:50	https://www.bdbiosciences.com/en-at/products/reagents/flow-cytometry-reagents/research-reagents/single-color-antibodies-ruo/purified-rat-anti-mouse-cd16-cd32-mouse-bd-fc-block.553141
	anti-mouse CD24 BV510	BioLegend	Cat#101831, clone: M1/69	1:100	https://www.biolegend.com/de-at/products/brilliant-violet-510-anti-mouse-cd24-antibody-9925
	anti-mouse CD24 FITC	eBioscience	Cat#11-0242-82, clone: M1/69	1:100	https://www.thermofisher.com/antibody/product/CD24-Antibody-clone-M1-69-Monoclonal/11-0242-82
	anti- mouse CD279/PD-1 BV785	BioLegend	Cat#135225, clone: 29F.1A12	1:200	https://www.biolegend.com/en-us/products/brilliant-violet-785-anti-mouse-cd279-pd-1-antibody-9874
	anti-mouse CD279/PD-1 FITC	BioLegend	Cat#135213, clone: 29F.1A12	1:200	https://www.biolegend.com/en-us/products/fitc-anti-mouse-cd279-pd-1-antibody-7004
	anti-mouse CD40 APC	BioLegend	Cat#124611, clone: 3/23	1:200	https://www.biolegend.com/de-at/products/apc-anti-mouse-cd40-antibody-4984
	anti-mouse CD45 BV711	BioLegend	Cat#103147, clone: 30-F11	1:500	https://www.biolegend.com/de-at/products/brilliant-violet-711-anti-mouse-cd45-antibody-10439
	anti-mouse CD45 FITC	BioLegend	Cat#103107, clone:30-F11	1:500	https://www.biolegend.com/de-at/products/fitc-anti-mouse-cd45-antibody-99
	anti-mouse CD86 BV510	BioLegend	Cat#105039, clone: GL-1	1:100	https://www.biolegend.com/de-at/products/brilliant-violet-510-anti-mouse-cd86-antibody-8745
	anti-mouse CD3 BV605	BD Horizon	Cat#564009, clone:17A2	1:100	https://www.biolegend.com/en-gb/products/brilliant-violet-605-anti-mouse-cd3-antibody-8503
	anti- mouse CD3 AF647	BioLegend	Cat#100209, clone:17A2	1:100	https://www.biolegend.com/en-gb/products/alexa-fluor-647-anti-mouse-cd3-antibody-2693
	anti-mouse CD3 AF488	BioLegend	Cat#100212, clone:17A2	1:100	https://www.biolegend.com/en-gb/products/alexa-fluor-488-anti-mouse-cd3-antibody-2835
	anti-mouse CD8a eFluor 450	eBioscience	Cat#48-0081-80, clone:53-6.7	1:100	https://www.thermofisher.com/antibody/product/CD8a-Antibody-clone-53-6-7-Monoclonal/48-0081-82
	anti-mouse CD8a AF594	BioLegend	Cat#100758, clone:53-6.7	1:100	https://www.biolegend.com/en-gb/products/alexa-fluor-594-anti-mouse-cd8a-antibody-9608
	anti-mouse Ly-6C BV785	BioLegend	Cat#128041, clone:HK1.4	1:100	https://www.biolegend.com/en-gb/products/brilliant-violet-785-anti-mouse-ly-6c-antibody-11982
	anti-mouse MHCI (H-2Kb) APC	eBioscience	Cat#17-5958-82,clone:AF6-88.5.5.3	1:200	https://www.thermofisher.com/antibody/product/MHC-Class-I-H-2Kb-Antibody-clone-AF6-88-5-5-3-Monoclonal/17-5958-82
	anti-mouse MHCI (H2Kb) PE	eBioscience	Cat#12-5958-80, clone:AF6-88.5.5.3	1:200	https://www.thermofisher.com/antibody/product/MHC-Class-I-H-2Kb-Antibody-clone-AF6-88-5-5-3-Monoclonal/12-5958-82
	anti-mouse MHCII (I-A/I-E) eFluor450	eBioscience	Cat#48-5321-80, clone:M5/114.15.2	1:200	https://www.thermofisher.com/antibody/product/MHC-Class-II-I-A-I-E-Antibody-clone-M5-114-15-2-Monoclonal/48-5321-82
	anti-mouse I-A/I-E APC	BioLegend	Cat#107613, clone:M5/114.15.2	1:200	https://www.biolegend.com/en-gb/products/apc-anti-mouse-i-a-i-e-antibody-2488
	anti-mouse NK-1.1 BV711	BioLegend	Cat#108745, clone: PK136	1:100	https://www.biolegend.com/en-gb/products/brilliant-violet-711-anti-mouse-nk-1-1-antibody-9576
	anti-mouse TCF1 PE	BD Pharmingen	Cat#564217, clone: S33-966	1:50	https://www.bdbiosciences.com/en-at/products/reagents/flow-cytometry-reagents/research-reagents/single-color-antibodies-ruo/pe-mouse-anti-tcf-7-tcf-1.564217
	anti-mouse TIM3 BV711	BioLegend	Cat#119727, clone: RMT3-23	1:100	https://www.biolegend.com/en-gb/products/brilliant-violet-711-anti-mouse-cd366-tim-3-antibody-14918
	anti-mouse CD88 PE	BioLegend	Cat#135805, clone: 20/70	1:100	https://www.biolegend.com/en-gb/products/pe-anti-mouse-cd88-c5ar-antibody-6240
	anti-mouse Ly-6A/E (Sca-1) FITC	BioLegend	Cat#108105, clone: D7	1:100	https://www.biolegend.com/en-gb/products/fitc-anti-mouse-ly-6a-e-sca-1-antibody-227
	anti-mouse SIINFEKL-HK2B PE	Invitrogen	Cat#12-5743-81, clone: 25-D1.16	1:100	https://www.thermofisher.com/antibody/product/OVA257-264-SIINFEKL-peptide-bound-to-H-2Kb-Antibody-clone-eBio25-D1-16-25-D1-16-Monoclonal/12-5743-81
	anti-mouse F4/80 PE	BioLegend	Cat#B123110, clone: BM8	1:200	https://www.biozym.com/8667/pe-anti-mouse-f4/80
	Rat IgG1, K Isotype control PE	BD Pharmingen	Cat#5546, clone: R3-34		https://www.bdbiosciences.com/en-at/products/reagents/flow-cytometry-reagents/research-reagents/flow-cytometry-controls-and-lysates/pe-rat-igg1-isotype-control.554685
	Antibodies for T cell activation
	CD3e Monoclonal Antibody, functional grade	eBioscience	Cat#16-0031-81, clone: 145-2C11		https://www.thermofisher.com/antibody/product/CD3e-Antibody-clone-145-2C11-Monoclonal/16-0031-82
	CD28 Monoclonal Antibody, functional grade	eBioscience	Cat#16-0281-81, clone: 36.51		https://www.thermofisher.com/antibody/product/CD28-Antibody-clone-37-51-Monoclonal/16-0281-82
	Antibodies for in vivo treatment
	InVivoMAb anti-mouse PD-1 (CD279)	BioXCell	Cat#BE0146, clone:RMP1-14		https://bioxcell.com/invivoplus-anti-mouse-pd-1-cd279-bp0146?psafe_param=1&gad=1&gclid=CjwKCAjwrranBhAEEiwAzbhNtaF7E-IyhEPPbzG9YrqPKZ1Erf9_b5hU3drWDF0xA7iwNPdAPrGy1BoCYjAQAvD_BwE
	InVivoMAb anti-mouse CTLA-4 (CD152)	BioXCell	Cat#BE0164, clone:9D9		https://bioxcell.com/invivoplus-anti-mouse-ctla-4-cd152-bp0164?gad=1&gclid=CjwKCAjwrranBhAEEiwAzbhNtfZq0JcYygOuO_4HYJRrZQadiKd5ehKt7US_gjQZQ11eC6UR9rhLShoCglkQAvD_BwE
	InVivoMAb anti-mouse NK1.1	BioXCell	Cat#BE0036, clone:PK136		https://bioxcell.com/invivomab-anti-mouse-nk1-1-be0036
	Monoclonal antibody anti-mouse CD8	in house produced	clone: 2.43
	InVivoMAb anti-mouse IFNAR-1	BioXCell	Cat#BE0241, clone: MAR1-5A3		https://bioxcell.com/invivomab-anti-mouse-ifnar-1-be0241?psafe_param=1&gad=1&gclid=CjwKCAjwrranBhAEEiwAzbhNtblHOyWh77kCe1_BIoqolfJmLr7FY7mJLFukpKcCXKSxvWJSqpxtLxoC_ZMQAvD_BwE
	InVivoMAb anti-mouse IFNg	BioXCell	Cat#BE0055, clone: XMG1.2		https://bioxcell.com/invivomab-anti-mouse-ifn-gamma-be0055#tab_pdetails
	InVivoMAb recombinant Flt-3L-Ig	BioXCell	Cat#BE0098, clone: hum/hum		https://bioxcell.com/invivomab-recombinant-flt-3l-ig-hum-hum
	InVivoMAb rat IgG2b isotype control	BioXCell	Cat#BE0090, clone: LTF2		https://shop.bio-connect.nl/antibodies/invivomab-rat-igg2b-isotype-control/be0090_25mg/sfid/5189041
	InVivoMAb rat IgG2a isotype control	BioXCell	Cat#BE0089, clone: 2A3		https://www.biozol.de/de/product/bxc-be0089-100mg
	InVivoMAb mouse IgG1 isotype control	BioXCell	Cat#BE0083, clone: MOPC-21		https://bioxcell.com/invivomab-mouse-igg1-isotype-control-unknown-specificity-be0083?gad=1&gclid=CjwKCAjwrranBhAEEiwAzbhNtY8dTzxEJQ6To_BBBEXR2fCjoEhd3keXbgLEDPy5Tzxj_EIIQUTgKRoCYYAQAvD_BwE
	Antibodies for western blot
	anti-mouse Vinculin mAb	Sigma Aldrich	Cat#V9131, hVIN-1		https://www.sigmaaldrich.com/AT/de/product/sigma/v9131
	anti-mouse COX2 mAb	Cell Signaling Technology	Cat# 12282S, D5H5		https://www.cellsignal.com/products/primary-antibodies/cox2-d5h5-xp-rabbit-mab/12282?_requestid=140729
	anti-rabbit IgG HRP-linked	Cell Signaling Technology	Cat#7074		https://www.cellsignal.com/products/secondary-antibodies/anti-rabbit-igg-hrp-linked-antibody/7074?_requestid=699267
	anti-mouse IgG HRP-linked	Cell Signaling Technology	Cat#7076		https://www.cellsignal.com/products/secondary-antibodies/anti-mouse-igg-hrp-linked-antibody/7076
	anti-human H3 mAb	Abcam	Cat#4729		https://www.abcam.com/en-us/products/primary-antibodies/histone-h3-acetyl-k27-antibody-chip-grade-ab4729
	Antibodies for IF staining
	anti-mouse CD3 BV421	Biolegend	Cat#100227, clone 17A2		https://www.biolegend.com/en-us/products/brilliant-violet-421-anti-mouse-cd3-antibody-7326
	anti-mouse MHCII (I-A/I-E) BV510	Biolegend	Cat#107635, clone M5/114.15.2		https://www.biolegend.com/en-us/products/brilliant-violet-510-anti-mouse-i-a-i-e-antibody-7997
	anti-mouse CD103 unconjugated	R&D Systems	Cat#AF1990, polyclonal		https://www.rndsystems.com/products/mouse-integrin-alphae-cd103-antibody_af1990
	anti-mouse FSCN1 AF594	SCBT	Cat#sc-21743, clone 55-k2		https://www.scbt.com/p/fascin-1-antibody-55k-2
	anti-mouse LY6C AF647	Biolegend	Cat#128010, clone HK1.4		https://www.biolegend.com/en-us/products/alexa-fluor-647-anti-mouse-ly-6c-antibody-4897
	Antibodies for in vitro treatment
	InVivoMAb anti-mouse IFNAR-1	BioXCell	Cat#BE0241, clone: MAR1-5A3		https://bioxcell.com/invivomab-anti-mouse-ifnar-1-be0241?psafe_param=1&gad=1&gclid=CjwKCAjwrranBhAEEiwAzbhNtblHOyWh77kCe1_BIoqolfJmLr7FY7mJLFukpKcCXKSxvWJSqpxtLxoC_ZMQAvD_BwE
	InVivoMAb mouse IgG1 isotype control	BioXCell	Cat#BE0083, clone: MOPC-21		https://bioxcell.com/invivomab-mouse-igg1-isotype-control-unknown-specificity-be0083?gad=1&gclid=CjwKCAjwrranBhAEEiwAzbhNtY8dTzxEJQ6To_BBBEXR2fCjoEhd3keXbgLEDPy5Tzxj_EIIQUTgKRoCYYAQAvD_BwE
