# Supplementary material for: Cancer cells impair monocyte-mediated T cell stimulation to evade immunity
Source: Nature. 2024 Nov 27;637(8046):716–25. doi: 10.1038/s41586-024-08257-4 (PMC7617236; doi:10.1038/s41586-024-08257-4)
Supplement: Supplementary file 5 — Source Data Fig. 1 [file 41586_2024_8257_MOESM5_ESM.xlsx]

## Sheet: Fig. 1b
Days post-injection	NTT					NTT + ACT
0	0	0	0	0	0	0	0	0	0	0
6	64.8	65.21	115.72	39.44	53.09	74.26	58.35	41.84	106.78	96.99
9	129.6	157.77	224.21	118.96	136.89	231.06	265.38	86.51	307.33	224.32
11	179.17	299.54	352.87	200.17	210.21	315.41	347.09	235.47	325.49	361.21
13	321.45	498.19	573.37	308.67	353.75	91.88	115.78	70.97	120.12	105.09
17	786.5	1083.28	955.72	813.62	991.19	77.39	50.57	36.61	87.5	54.14
19						96.24	71.44	48.59	79.5	111.28
Days post-injection	RTT					RTT + ACT
0	0	0	0	0	0	0	0	0	0	0
6	89.38	87.13	93.5	93.41	83.62	118.15	189.65	131.04	103.61	107.94
9	156.96	196.52	216.37	99.28	130.55	246.99	284.41	211.12	247.09	201.88
11	302.14	364.78	395.16	261.44	257.25	483.84	646.11	345.87	446.99	378.45
13	387.92	501.41	673.61	668.54	397.05	670.35	944.16	520.53	630.63	601.1
15	632.72	1041.84	1076.63	854.37	746.4	1496.83	1270.8	935.57	1024.17	1008

## Sheet: Fig. 1 d
	cDC1s	CCR7+ DCs	Monocyte 1	CD8+ T cells
NTT	0.75	0.87	0.96	0.98
RTT	0.25	0.13	0.04	0.02

## Sheet: Fig. 1i
	Hours post ACT	NTT				RTT
	0	0	0	0	0	0	0	0	0
	0.5	10820	4303	7964	9499	2260	5475	2751	2111
	48	7657	122300	34640	12380	12540	4867	2109	8666
	72	47400	72860	25000	261600	13670	22220	31120	8119
	96	40690	151400	63360	165700	6184	30320	19090	12190

## Sheet: Fig. 1j
	PD1- TIM3+						TCF1+ PD1+ TIM3+						TCF1-PD1+ TIM3+						TCF1+ PD1+ TIM3-						TCF1- PD1+ TIM3-
NTT	1.04814	0.92664	1.37538	1.52118	1.8792		0.538964	0.428727	0.420215	0.22847	0.291102		8.98274	4.57344	4.9303	2.08183	6.78754		2.23949	1.11092	0.190977	0.132738	0.375004		0.67392	0.56072	0.477868	0.302237	0.83712
RTT	2.0412	0.3402	0.27378	1.4661			0.0543089	0.0598446	0.371597	0.166962			0.621466	0.782248	1.86504	1.00668			0.132991	0.43271	1.15976	0.459562			0.1872	0.051305	0.081216	0.124425

## Sheet: Fig. 1l
Days post injection	NTT injected/ RTT contralateral						NTT injected/ RTT contralateral							RTT injected/RTT CL							RTT injected/RTT CL
0	0	0	0	0	0	0	0	0	0	0	0	0		0	0	0	0	0	0		0	0	0	0	0	0
6	102.396	42.849	61.2912	51.8394	58.725	74.961	140.783	83	142.233	137.88	92.5752	175.712		85.125	76.744	65	81.0561	88.875	68		156.993	93.2415	90.8253	79.9352	109.984	149.411
10	338.755	122.351	141.834	94.3517	133.965	186.551	325.13	288.22	343.19	331.81	361.22	628.41		447.908	236.044	272.007	401.702	261.415	258.928		394.92	334.74	213.75	263.26	360.65	587.51
13	333.65	263.876	120.024	75	90.2502	62.866	627.5	321.695	544.925	723.58	569.439	562.876		822.656	427.662	536.565	332.513	449.55	476.895		553.946	401.932	220.5	318.592	578.656	674.16
16	199.185	48.0424	104.43	37.2438	35.8594	61.6991	457.017	286.875	338.545	583.008	441.112	583.147		1248.83	783.445	819.289	965.52	697.565	1157.65		645.615	853.834	454.925	664.243	660.138	812.938
20	234.455	33.9305	70.7288	48.635	28.9792	116.796	125.238	7.3	35.6145	227.114	146.898	94.1076
