# Supplementary material for: Cancer cells impair monocyte-mediated T cell stimulation to evade immunity
Source: Nature. 2024 Nov 27;637(8046):716–25. doi: 10.1038/s41586-024-08257-4 (PMC7617236; doi:10.1038/s41586-024-08257-4)
Supplement: Supplementary file 6 — Source Data Fig. 2 [file 41586_2024_8257_MOESM6_ESM.xlsx]

## Sheet: Fig. 2a
Days post injection	NTT RagKO				NTT RagKO Batf3KO
0	0	0	0	0	0	0	0	0	0
5	59.02	66.23	88.94	68.76	60.04	86.54	63.75	78.04	88.59
7	97.55	127.11	118.24	84.57	146.42	112.18	103.56	148.66	182.95
9	217.29	188.74	127.91	116.18	214.19	223.65	118.81	233.71	262.56
11	292.72	254.94	109.7	206	301.15	192.91	215.68	284.17	400.79
13	406.17	387.59	237.51	235.09	314.53	342.02	281.03	339.59	339.32
15	277.48	165.68	219.96	158.63	212.84	223.2	198.83	282.91	267.01
17	134.43	146.92	85.72	80.89	176.44	112.55	117.81	194.53	146.3
20	33.46	50.92	35.13	24.01	8.4	40.16	14.09	12.04	47.32
23	10.87	27.04	11.72	10.22	6.4	28.22	10.08	10.06	27.52

## Sheet: Fig. 2e
Ly6A-	Ly6A+
12.7	77.4
21.5	74.4
13.2	77.7
13.3	75.4

## Sheet: Fig. 2g
NTT CTRL RagKO	NTT B2M KO RagKO	NTT CTRL RagKO Batf3KO	NTT B2M KO RagKO Batf3KO
6381	9088	27330	2993
10180	68550	28180	2262
19300	11100	20410	1747
6781	2104	26830	2606
55180	2480	65000	2452
	14170	28310	325.1
