# Supplementary material for: Cancer cells impair monocyte-mediated T cell stimulation to evade immunity
Source: Nature. 2024 Nov 27;637(8046):716–25. doi: 10.1038/s41586-024-08257-4 (PMC7617236; doi:10.1038/s41586-024-08257-4)
Supplement: Supplementary file 7 — Source Data Fig. 3 [file 41586_2024_8257_MOESM7_ESM.xlsx]

## Sheet: Fig. 3b
NTT	RTT	RTT Ptgs1/2 KO
0.47939	2.4728	0.23659
0.406734	2.16828	0.177228
0.514818	2.33591	0.211863
0.553654	1.49792	0.130272
0.342148	2.26042	0.359034
0.220637	1.3812	0.539271
0.437907	1.35525	0.43352
0.724315	3.08767
0.527249	2.93986
0.596594	2.30223
	3.8434

## Sheet: Fig. 3c
NTT	RTT CTRL	RTT Ptgs1/2 KO
186400	4149	34820
189300	2293	70150
138100	1490	29570
126900	2092	34760
	3665	52590
	812	32870

## Sheet: Fig. 3d (left)
Days post injection	RTT CTRL + ACT							RTT Ptgs1/2 KO + ACT
0	0	0	0	0	0	0	0	0	0	0	0	0	0	0
6	123.65	123.06	106	128.8	137.83	151.92	181	140.68	110.32	102.63	131.87	96.1	101.34	175.92
8	220.43	233.29	171.46	160.94	221.43	318.78	303.6	385.95	237.16	282.42	275.46	219.7	305.54	487.53
11	545.78	448.86	285.91	292.79	555.27	456.34	753.94	555.27	240.48	333.07	490.52	468.16	415.94	848.93
13	834.86	686.12	670.21	558.29	989.21	1050.48	1065.6	144.67	173.19	302.1	175.21	307.08	116.05	361.34
15	1072.89	945.84	887.05	864.1	1558.33	1217.57	2117.84	118.49	86.6	162	85.55	178.4	72	258.55
17	1402.99	750	1346.09	702.19		1584.51		36.16	47.84	84.14	42.8	62.3	28.88	180.08
20		1113.92		184.81				55.19	22.1	75.93	17.79	52.17	28.06	163.75
23				49.65				93.35	34.15	246.42	60.04	128.03	92.32	102.06

## Sheet: Fig. 3d (right)
Days post injection	YUMM3.3 RTT CTRL					YUMM3.3 RTT Ptgs2 KO
0	0	0	0	0	0	0	0	0	0	0
6	26.54	25.25	16.38	22.61	27.65	49.78	26.42	13.5	27.01	32.22
8	47.72	37.69	27.56	46.4	50.99	47.98	21.44	21.44	27.56	38.67
11	145.45	102.63	91.62	102.03	150.23	24.5	17.97	21.44	21.44	87.63
14	216.95	160.38	133.28	172.58	181.22	13.5	19.06	19.65	19.65	91.4
18	387.35	303.44	201.12	354.46	280.81	7.81	14.4	13.5	13.5	207.7
23	730.33	524.63	460.79	529.61	447.19	4	13.5	13.5	13.5	415.56
26	742.85	530.77	501.7	876.7	481.38	4	13.5	13.5	13.5	581.32

## Sheet: Fig. 3e
NTT	RTT
27.06	11.53
42.78	3.57
29.4	2.32
26.2002	5.79523
22.308	4.88876

## Sheet: Fig. 3f
RTT CTRL	RTT IRF3/7
2135	9958
1178	2519
1412	6604
784.4	20840
418.3	8231
4364	23920

## Sheet: Fig. 3g (left) 
Days post injection	RTT CTRL				RTT IRF3/7
0	0	0	0	0	0	0	0	0	0
4					37.3	56.79	51.97	78.38	61.57
6	65.41	102.52	56.24	55.06	73.71	74.52	96.8	159.69	96.1
7	123.36	155.32	110.97	73.51	147.5	153.63	119.11	166.02	255.78
9	140.95	170.38	116.01	139.9	217.26	190.27	187.63	300.79	243.76
11	166.09	173.76	210.85	155.58	111.71	112.98	131.27	133.59	130.62
13	256.22	219.98	217.58	166.38	146.47	171.42	209.35	29.88	75.22
15	222.16	273.19	253.89	180.42	0.5	107.06	218.09	0.5	4
17	372.9	536.8	332.61	237.56	0.5	9.26	36.28	0.5	2
19	454.83	566.26	546.77	278.21
21	693.11	734.95	618.8	288.44	0	0	23.46	0	0

## Sheet: Fig. 3g (right)
Days post injection	RTT IRF3/7						RTT CTRL
0	0	0	0	0	0	0	0	0	0	0	0	0
6	51.49	31.98	4	0	0	58.46	0	4	90.06	0.5	4	13.5
8	46.46	149.49	0.5	0.5	0.5	118.74	4	4	215.58	13.5	13.5	57.37
10	13.5	161.08	4	4	4	160.88	221.18	117.14	454.88	192.08	124.9	110.39
11	4	84.07	4	4	4	211.21	262.54	126.36	583.3	223.49	319.16	225.39
14	0.5	0.5	4	0.5	38	4	530.03	329.55	610.8	434.13	638.72	366.83
16	0	0.5	0.5	0.5	60.57	4	926.99	727.29	1144.51	606.76	1129.59	788.5
19	0	0.5	0.5	0.5	50.23	3
21	0	0	0.5	0.5	41.87	0.5

## Sheet: Fig. 3h (left)
Days post injection	RTT Ptgs2 KO Rag2KO				RTT Ptgs2 KO Rag2KO Batf3KO
0	0	0	0	0	0	0	0	0	0
5	65.91	44.86	53.5	79.66	88.92	87.15	73.23	55.06	63.59
7	125.68	186.57	117.44	139.59	99.06	146.9	175.36	158.31	153.8
9	141.75	205.57	234.24	335.32	95.28	181.49	306.32	290.74	205.52
11	197.31	495.17	361.93	502.64	254.19	366.61	540.83	508.69	348.28
15	377.5	675.56	661.19	548.14	245.81	178.19	825.81	467.55	380.2
17	173.11	359.32	462.32	275.21	186.88	161.18	681.86	156.56	177.49
29	53.3	100.02	208	65.14	21.45	36.2	65	20.02	40.71

## Sheet: Fig. 3h (right)
Days post injection	RTT IRF3/7 Rag2KO				RTT IRF3/7 Rag2KO Batf3KO
0	0	0	0	0	0	0	0	0	0
5	44.17	82.42	61.58	59.08	69.75	89.34	77.29	83.87	59.78
7	109.9	121.84	166.27	131.33	123.67	123.21	166.72	116.77	78.53
9	124.39	182.95	187.26	161.19	195.9	194.86	141.55	158.71	94.25
11	216.35	239.11	291.59	204.87	364.87	368.66	242.14	132.79	172.8
13	236.59	299.95	200.79	201.22	273.6	325.12	171.3	145.98	264.52
15	211.42	158.64	285.9	187.95	374.56	248.85	136.72	95.94	166.89
17	93.75	104.07	157.81	122.07	193.71	78.87	54.82	23.78	46.74
20	39.81	36.68	69.35	51.03	23.28	40.68	27.36	23.78	18.85
23	7.06	4	18.4	20.38	7.72	37.79	9.14	25.65	4
30	2	0	2	3	0	6.5	2	2	0

[truncated: 1 more sheets: Fig. 3i]
