# Supplementary material for: Cancer cells impair monocyte-mediated T cell stimulation to evade immunity
Source: Nature. 2024 Nov 27;637(8046):716–25. doi: 10.1038/s41586-024-08257-4 (PMC7617236; doi:10.1038/s41586-024-08257-4)
Supplement: Supplementary file 8 — Source Data Fig. 4 [file 41586_2024_8257_MOESM8_ESM.xlsx]

## Sheet: Fig. 4d
Conditions	Proportion of Inflammatory monocytes					Proportion of cDCs					Proportion of Macrophages					Proportion of Monocytes					Other immune cells
NTT Isotype	3.70053	4.22019	3.53213	3.06015	4.94036	2.05753	2.09849	2.73392	1.73231	1.98363	5.80555	5.9062	5.09681	11.586	11.2022	2.49364	2.08818	3.36126	1.61789	2.31184	7.53275	11.4669	9.68589	8.61366	8.35198
NTT aIFNAR	0.033	0.03834	0.045	0.02196	0.0204	3.4958	3.28446	3.7215	5.3436	2.6928	11.2156	10.9993	11.6685	19.958	14.7237	1.254	1.8744	1.66275	1.6836	1.3566	6.0016	5.10348	5.40225	9.59286	6.7065
NTT aIFNg	1.71768	3.54474	3.36555	3.01491	2.85905	3.30888	3.5532	4.44204	3.12818	2.5109	9.32688	11.0036	8.65323	8.03735	6.08524	1.21584	1.87248	1.91727	2.67269	2.05725	4.83072	8.22594	5.92191	7.24687	7.58756
NTT ACT Isotype	23.2053	19.1983	24.6468	22.2936	18.3106	2.09405	1.93471	1.81967	2.28582	4.5961	3.93199	5.67185	4.91887	9.08361	7.8966	5.61426	2.12488	4.04312	1.49175	1.6482	15.3714	12.4103	17.0115	10.7452	8.5485
NTT ACT aIFNAR	8.50332	3.53346	3.01456	3.67401		2.46132	1.58484	2.77552	1.57899		7.51752	10.9754	15.1392	11.4392		3.17046	1.9035	1.66996	1.61607		10.1474	10.2028	10.6008	12.5917
NTT ACT aIFNg	5.85976	11.8693	5.5278	7.03488		2.48488	5.37664	2.91496	4.38144		7.91388	6.85472	11.4739	8.9664		4.75972	7.192	2.92824	4.25856		14.5818	18.3074	10.3551	13.7587
NTT ACT aIFNAR + IFNg	0.55168	0.43587	0.20048	0.3906	0.1449	5.13321	6.74346	5.91416	3.2004	1.76985	7.82265	6.80859	8.09438	9.7272	10.8572	7.25804	7.19436	5.7638	7.644	4.24005	22.3344	28.9177	15.8272	21.0378	17.4881

## Sheet: Fig. 4g
RTT CTRL	RTT EP2/4 KO mice
2643	34860
2370	13930
14500	9899
3528	18320
4481	14170
6663	8306
4503	11270
	8069
