# Supplementary material for: Cancer cells impair monocyte-mediated T cell stimulation to evade immunity
Source: Nature. 2024 Nov 27;637(8046):716–25. doi: 10.1038/s41586-024-08257-4 (PMC7617236; doi:10.1038/s41586-024-08257-4)
Supplement: Supplementary file 9 — Source Data Fig. 5 [file 41586_2024_8257_MOESM9_ESM.xlsx]

## Sheet: Fig. 5c
	cDC1s	Monocyte 1	Infl Mono
Vehicle	0.17	0.1	0.42
COX2i	0.83	0.9	0.58

## Sheet: Fig. 5d
Vehicle	COX2i	COX2i + Flt3L	COX2i + 5-AZA
1685	16400	32600	10380
559.2	2142	42920	21220
354.7	2862	46560	13760
2476	6692	14950	24960
3027	1293	16450	21190
2073	9512	9365	12120
2308	29300	23350
2211	15910	9647
	19610

## Sheet: Fig. 5e
YUMM1.7 model							YUMM3.3 model
Days post injection	Vehicle	COX2i	COX2i + Flt3L	COX2i + 5-AZA			Day post injection	Vehicle + ICB	COX2i + ICB	COX2i + 5-AZA + ICB	COX2i + FLT3L + ICB
13	1						22	1
13	1						19	1
14	1						22	1
16	1						22	1
16	1						16	1
16	1						22	1
16	1						24		1
17	1						28		1
17		1					24		1
58		1					34		1
62		1					23		1
69		1					25		1
69		1					17		1
92		1					29		1
130		0					28			1
130		0					26			1
130		0					46			1
17			1				38			1
69			1				41			1
72			1				28			1
101			1				27			1
130			0				48			1
130			0				48				1
130			0				27				1
130			0				43				1
49				1			45				1
76				1			26				1
83				1			41				1
100				1			37				1
100				1			48				1
130				0			48				1
130				0
