# Supplementary material for: Cancer cells impair monocyte-mediated T cell stimulation to evade immunity
Source: Nature. 2024 Nov 27;637(8046):716–25. doi: 10.1038/s41586-024-08257-4 (PMC7617236; doi:10.1038/s41586-024-08257-4)
Supplement: Supplementary file 10 — Source Data Extended Data Fig. 1 [file 41586_2024_8257_MOESM10_ESM.xlsx]

## Sheet: Ext. Data Fig. 1b
CTRL	OT1
0.939327	1.18993
1.02402	1.20452
1.03665	1.3885

## Sheet: Ext Data Fig. 1d
	cDC2	TAM H2Ab1	NK cells	Infl Mono	TAM C1q	TAM cycling	TAM Spp1	TAM Ctsk
NTT	0.57	0.91	0.97	0.96	0	0.06	0.01	0.01
RTT	0.43	0.09	0.03	0.04	1	0.94	0.99	0.99

## Sheet: Ext Data Fig. 1g
Days	RTT YUMM3.3								RTT YUMM3.3 + antI-PD1/CTLA4									NTT YUMM3.3						NTT YUMM3.3 + anti-PD1/CTLA-4
0	0	0	0	0	0	0	0	0	0	0	0	0	0	0	0	0	0	0	0	0	0	0	0	0	0	0	0	0	0	0
5	45.58	13.5	33.47	64.24	115.67	13.5	13.5	13.5	72.01	13.5	78.87	18.5	73.93	17.29	32.8	13.5	49.09	24.28	13.5	13.5	13.5	57.59	13.5	23.54	13.5	20.93	13.5	13.5	28.51	13.5
7	202.21	30.88	75.82	230.61	253.17	50.67	37.19	35.37	194.35	36.96	144.16	82.97	144.53	71.36	95.2	13.5	75.82	37.76	18	13.5	18	111.75	13.5	37.02	18	55.6	17.41	13.5	91.46	25.26
9	455.97	81.03	67.46	279.02	585.52	135.98	63.29	116.35	488.09	106.48	219.44	132.56	274.46	173.3	206.74	85.63	179.71	95.66	18	63.99	119.98	178.44	13.5	106.41	13.5	140.01	31.86	13.5	122.2	32
11	650.3	179.42	68	310.54	848.16	238.77	125.59	187.37	757.04	288.35	380.49	151.63	323.01	277.91	414.01	191.94	302.33	155.74	127.24	97.03	106.41	349.73	34.66	52.84	13.5	87.23	13.5	13.5	61.71	13.5
13	1051.02	270.06	60.74	300.89	1501.21	399.59	144.79	337.36	1079.99	340.61	420.21	206.82	329.35	450.35	775.73	294.02	376.59	230.05	235.65	313.85	289.44	567.24	131.66	26.76	14.18	108.15	13.5	13.5	49.76	41.81

## Sheet: Ext Data Fig. 1i
	cDC1s	cDC2s	CCR7+ DCs	NK cells	Monocyte 1	Monocyte 2	Infl Mono	TAM H2Ab1	TAM C1q	TAM cycling	TAM Spp1	TAM Ctsk
NTT	0.69	0.52	0.79	0.85	0.94	0.75	0.91	0.88	0.01	0.15	0.3	0
RTT	0.31	0.48	0.21	0.15	0.06	0.25	0.86	0.12	0.99	0.85	0.7	1
