# Supplementary material for: Cancer cells impair monocyte-mediated T cell stimulation to evade immunity
Source: Nature. 2024 Nov 27;637(8046):716–25. doi: 10.1038/s41586-024-08257-4 (PMC7617236; doi:10.1038/s41586-024-08257-4)
Supplement: Supplementary file 11 — Source Data Extended Data Fig. 2 [file 41586_2024_8257_MOESM11_ESM.xlsx]

## Sheet: Ext. Data Fig. 2b
	NTT			RTT
CD3+	2.12385	2.38435	2.61207	2.23727	0.51092	0.74356
CD103+MHCII+FSCN1-	0.87829	0.28762	0.3873	0.08371	0.07041	0.01026
CD103-MHCII+FSCN1+	0.38645	0.08084	0.22937	0	0.1005	0.00373
CD103+MHCII+FSCN1+	0.12775	0.02042	0.0539	0.01674	0.01083	0.00093
LY6C+MHCII+CD103-	2.50072	2.08226	2.34886	0.01256	0.02106	0.01586

## Sheet: Ext. Data Fig. 2d
NTT	RTT
0.126	0.004
0.391	0.013
0.699	0.025
1.319	0
1.927	0
1.038

## Sheet: Ext. Data Fig. 2e
	cDC1-Nur77							Ly6c-Nur77
NTT	11	7.57	11.67	6.15	7.43	10.29		18.41	15.12	19.11	16.27	16.25	23.07
RTT	180	61.42	15.5					368.65	127.47	186.93	178.32	143.73

## Sheet: Ext. Data Fig. 2f
NTT	NTT + FTY720	RTT	RTT + FTY720
66400	178000	1480	970
46600	28300	798	655
68300	45000	1070	3000
54200	47600	1690	1280
60300	37500	333	7040

## Sheet: Ext. Data Fig. 2g
NTT	RTT
0.029	0.017
0.22	0.042
0.067	0.026
0.18	0.022
0.17	0.029

## Sheet: Ext. Data Fig. 2h
TCF1+PD1-TIM3-	76.4
TCF1+PD1+TIM3-	13.1
TCF1-PD1+TIM3+	5
TCF1-PD1-TIM3-	5.87

## Sheet: Ext. Data Fig. 2m
Days post injection	NTT/NTT								NTT/(RTT)						RTT/RTT						RTT/(NTT)
0	0	0	0	0	0	0	0	0	0	0	0	0	0	0	0	0	0	0	0	0	0	0	0	0	0	0
6	103.52	82.71	85.04	47.68	13.5	75	68.54	61.58	79.93	89.5	41.9	33.84	13.5	52.1	103.68	93.93	81.2	132.83	137.16	67.16	162.73	107.48	119.69	118.93	118.62	41.25
9	215.06	224.01	251.5	173.71	82.83	351.18	269.22	167	291.04	336.44	103.43	97.47	102.59	212.91	318.75	256.28	208.77	264.61	287.28	313.99	480.91	255.61	422.94	243.98	418.69	198.67
12	332.89	346.91	389.14	229.22	179.77	492.206	235.542	270.126	288.9	149.3	32	131.774	32	210.886	329.67	436.63	515.05	640.333	528.716	319.305	880.56	575.031	670.349	437.4	615.43	305.6
16	167.237	110.294	129.308	88.5006	33.2906	216.438	76	79.627	75	78.8484	52.9956	76.3311	13.5	77.25	779.034	526.5	661.179	586.076	901.995	562.241	408.105	155.443	246.743	574.157	179.874	104.902
18	130.911	86.8175	66.27	85.4769	25.4898	154.26	50.8387	76.1948	95.9818	61.2912	32	111.6	13.5	67.7774							622.884	153.63	287.36	549.644	177.905	70.5996

## Sheet: Ext. Data Fig. 2n
NTT/NTT	RTT/RTT	NTT/(RTT)	RTT/(NTT)
135400	1479	102600	107900
66170	2329	98340	115600
91010	2018	82040	92840
45000	882.8	11330	43850
16410	4272	129500	91520
52960	3097	44500	61490
40700		36630	29720
103500		16110	93780
111900		24620	106300
34090		7962	13130
58210
88000

## Sheet: Ext. Data Fig. 2p
CD45				cDC1s
NTT	RTT	NTT/RTT	NTT/RTT	NTT	RTT	NTT/RTT	NTT/RTT
66	12.6	42.1	9.6	0.68	0.16	0.9	0.16
71.4	19.2	48.4	10.1	0.63	0.12	0.9	0.16
52.1	10.6	41.3	13.7	0.96	0.17	1.14	0.19
57.8	14.5	41.2	13	0.85	0.15	0.95	0.17
63.8	9.42	52	10.3	0.69	0.25	0.89	0.19
51.8	8.32			0.74	0.16
Monocytes
Ly6A- mono				ly6A+ mono
NTT	RTT	NTT/RTT	NTT/RTT	NTT	RTT	NTT/RTT	NTT/RTT
11.8	21.12	10.4	16.6	50.2	0.88	45	1.7
14.6	18.26	10.4	34.3	49.4	2.14	39.7	1.8
12.2	20.83	13	22.15	46.7	1.17	42.5	1.85
9	19.21	6.6	27.48	50	2.09	49	1.32
12.6	23.78	10.5	28.29	53.9	1.22	46.4	1.21
13.9	18.01			43.6	2.79

## Sheet: Ext. Data Fig. 2q
NTT	NTT +FTY720	RTT	RTT +FTY720
114800	191200	14110	4614
236400	132900	9223	6204
123400	98000	21830	1267
86530	122100	10600	6537
66940	162100	25820	3698
155300	128000	17610	10190
177900	203800	12920	2571

[truncated: 3 more sheets: Ext. Data Fig. 2r, Ext. Data Fig. 2s, Ext. Data Fig. 2t]
