# Supplementary material for: Cancer cells impair monocyte-mediated T cell stimulation to evade immunity
Source: Nature. 2024 Nov 27;637(8046):716–25. doi: 10.1038/s41586-024-08257-4 (PMC7617236; doi:10.1038/s41586-024-08257-4)
Supplement: Supplementary file 12 — Source Data Extended Data Fig. 3 [file 41586_2024_8257_MOESM12_ESM.xlsx]

## Sheet: Ext. Data Fig. 3b
RTT	RTT DC-OVA
426.5	14870
758.6	20670
907.3	23580
464.2	45280
895.3	17990
807.1	12700
	2886

## Sheet: Ext. Data Fig. 3c
Days Post injection	RTT + ACT						RTT DC-OVA + ACT
0	0	0	0	0	0	0	0	0	0	0	0	0	0
6	127.043	120.56	96.195	92.5093	120.082	91.9998	69.8309	86.8014	131.155	163.853	122.42	103.087	79.5705
9	419.723	242.828	188.625	158.633	294.631	302.602	206.747	209.235	366.458	271.183	194.207	206.507	153.545
11	652.25	477.893	243.609	312.05	491.637	455.394	236.67	361.509	504.151	315.974	369.142	633.277	241.239
13	848.824	537.479	448.053	637.777	607.883	519.863	183.985	214.694	346.824	147.456	131.22	285.476	225.871
17	1435.81	886.08		880.56	825.2	773.19	53.78	169.93	314.61	140.85	165.6	221.39	105.88
19							128.8	250.31	388.29	141.31	175.88	206.93	193.55

## Sheet: Ext. Data Fig. 3h
Dendritic cells			cDC1s
zDC-DTR: CTRL	zDC-DTR: + DT		zDC-DTR: CTRL	zDC-DTR: + DT
3.4	1.11		0.8	0.034
5.04	1.25		0.93	0
2.68	1.12		0.6	0.009

## Sheet: Ext. Data Fig. 3i
zDC-DTR: CTRL	zDC-DTR: + DT
78330	36600
77390	66010
83290	96860
41800	43410
68000	12210
	86370

## Sheet: Ext. Data Fig. 3l
# Nur77GFP+ T cells interacting with Ly6C+	# Nur77GFP- T cells interacting with Ly6C+
0.33	0.33
2.39	0.76
1.2	0.72
5.04	1.29
5.19	1.07
3.03	1.55

## Sheet: Ext. Data Fig. 3m
Ly6A+	Ly6A-
690	254
775	264
630	239
786	290
839	273
678	244

## Sheet: Ext. Data Fig. 3n
	Ly6A+						Ly6A-
NTT CTRL	205	239	230	230	214	224	28.1	0.1	0	0.36	0.02	0
NTT B2m KO	58.1	31.5	38	43	39.9	27	26.7	27.1	25.2	31.1	28.2	25.9

## Sheet: Ext Data Fig. 3o
Ly6A-	Ly6A+
5.19	17.4
4.88	14.9
6.1	15.1
