# Supplementary material for: Cancer cells impair monocyte-mediated T cell stimulation to evade immunity
Source: Nature. 2024 Nov 27;637(8046):716–25. doi: 10.1038/s41586-024-08257-4 (PMC7617236; doi:10.1038/s41586-024-08257-4)
Supplement: Supplementary file 13 — Source Data Extended Data Fig. 5 [file 41586_2024_8257_MOESM13_ESM.xlsx]

## Sheet: Ext. Data Fig. 5a
	NTT			RTT
PGI	2002.16	677.395	2238.39	500.656	416.493	82.4683
PGFa	13883.6	6568.71	6835.24	15115.7	31804.4	29402.7
PGE2	70668.5	42928.3	67151	1035025	2237158	1435806
PGD2	24150.1	14895.6	24131.6	3805.44	13671.7	5252.11
LTB4	0	0	0	0	0	0

## Sheet: Ext. Data Fig. 5b
	RTT CTRL							RTT Ptgs1/2 KO
0	0	0	0	0	0	0	0	0	0	0	0	0	0	0
6	48	155.56	114.92	40.43	45.2	74.63	106.33	106.4	63.51	35.87	130.02	99.65	97.45	156.28
8	92.9	272.76	149.58	93.7	83.79	108.36	176.24	194.55	136.89	55.19	383.82	243.1	242.9	398.42
11	152.96	489.52	272.32	313.94	168.51	278.22	355.64	408.72	422.42	145.7	412.8	780.76	925.75	731.45
13	460.03	690.06	589.57	506.88	228.66	364.95	643.34	368.76	693.81	263.15	401.28	980.48	1352	1451.16
15	913.05	1080.73	937.73	852.17	511.52	856.27	1266.05	469.66	1571.51	600	409.28	1690
17	1329.26	1449.37	1690	1015.78	782.77	1052.64	1592.48	433.28		894.79
20					1285.25	1605.5		1115.36		1390.87

## Sheet: Ext. Data Fig. 5d
RTT CTRL	RTT Ptgs2 KO
3.08767	1.82987
2.93986	0.542656
2.30223	0.986788
3.8434	0.944761
	1.20969
	0.248603

## Sheet: Ext. Data Fig. 5e
Days	RTT	RTT Ptgs2 KO
18	1
18	1
18	1
18	1
21	1
45		1
52		1
52		0
52		0
52		0

## Sheet: Ext. Data Fig. 5f
YUMM3.3 NT	YUM3.3 RTT
19627.8	40039
11922.2	40560.8

## Sheet: Ext. Data Fig. 5g
Days post injection	YUMM3.3 CTRL					YUMM3.3 Ptgs2 KO
0	0	0	0	0	0	0	0	0	0	0
6	60.24	22.23	69.26	100.13	22.45	23.81	30.06	27.38	44.85	31.36
8	100.75	40.76	97.76	165.23	27.56	29.15	39.4	31.64	50	39.69
11	213.26	89.73	247.37	378.12	57.77	36.43	77.7	30.47	92.73	95
14	480.98	125.66	490.53	400.55	142.41	47.8	143.71	49.3	154.61	169.5
18	662.9	304.1	646.34	360	356.05	104.91	282.8	65.31	362.09	296.23
23	959.37	385.93	981.95	596.42	720.73	192.55	557.22	254.14	851.87	697.98
26	1000.21	404.24	1088.89	753.07	753.54	284.05	871.96	440.17	1111.08	1004.81

## Sheet: Ext. Data Fig. 5h
NTT	RTT	RTT IRF3/7
52.6603	14.1877	26.3347
36.6197	12.6025	27.8162
34.46	4.96	30.2457
21.62	5.09	30.1106

## Sheet: Ext. Data Fig. 5j
Days post injection	RTT CTRL					RTT IRF3/7
0	0	0	0	0	0	0	0	0	0
4						73.08	50.47	55.53	63.21
6	39.02	60.11	61.3	30.09	41.95	126.4	127.11	65.03	100.2
7	72.44	160.67	72.07	42.95	93.9	150.12	238.27	175.15	264.09
9	132.65	236.19	126.38	89.74	121.29	347.2	347.37	385.82	371.8
11	231.18	560.14	279.1	131.92	225.15	462.81	628.98	439.39	601.4
13	534.27	765.27	272.08	165.87	503.43	568.47	809	601.47	923.98
15			483.8	484.14
16						905	1134	1058	1193.09

## Sheet: Ext. Data Fig. 5k
NTT	RTT
9.86	0
5.59	0
9.52	0

## Sheet: Ext. Data Fig. 5o
	NTT				RTT CTRL				RTT Ptgs2KO
OAS2	0.04	0.02	-0.08	0.02	-10.99	-10.98	-11.29	-11.05	-11.16	-11.61	-11.79	-11.05
IFNB1	0.01	-0.3	-0.04	0.33	-4.56	-7.22	-5.73	-4.81	-5.43	-4.8	-3.51	-6.52
STAT1	-0.11	-0.07	0.06	0.12	-5.35	-4.81	-5.02	-5.32	-4.95	-4.43	-4.57	-4.54
IRF9	0	-0.01	-0.04	0.05	-4.37	-4.23	-4.47	-4.31	-4.22	-4.41	-4.5	-4.37
ISG15	0.07	-0.01	-0.06	0	-5.51	-5.73	-5.9	-5.88	-6.22	-6.32	-6.43	-6.46
IRF7	0.03	-0.03	0.04	-0.04	-7.04	-6.43	-6.95	-6.97	-6.45	-6.22	-6.35	-6.3
DDX58	-0.01	0.02	0	0	-4.64	-4.45	-4.58	-4.68	-4.1	-4.07	-4.06	-4.1
IFIH1	-0.11	-0.17	0.22	0.05	-4.63	-4.79	-4.71	-4.6	-5.15	-5.56	-5.31	-5.35

[truncated: 3 more sheets: Ext. Data Fig. 5p, Ext. Data Fig. 5q, Ext. Data Fig. 5r]
