# Supplementary material for: Cancer cells impair monocyte-mediated T cell stimulation to evade immunity
Source: Nature. 2024 Nov 27;637(8046):716–25. doi: 10.1038/s41586-024-08257-4 (PMC7617236; doi:10.1038/s41586-024-08257-4)
Supplement: Supplementary file 14 — Source Data Extended Data Fig. 6 [file 41586_2024_8257_MOESM14_ESM.xlsx]

## Sheet: Ext. Data Fig. 6b
	Proportion of Macrophages						Proportion of Monocytes						Proportion of Inflammatory monocytes						Proportion of cDCs						Other immune cells
NTT	5.80555	5.9062	5.09681	11.586	11.2022		2.49364	2.08818	3.36126	1.61789	2.31184		3.70053	4.22019	3.53213	3.06015	4.94036		2.05753	2.09849	2.73392	1.73231	1.98363		7.53275	11.4669	9.68589	8.61366	8.35198
NTT ACT	3.93199	5.67185	4.91887	9.08361	7.8966		5.61426	2.12488	4.04312	1.49175	1.6482		23.2053	19.1983	24.6468	22.2936	18.3106		2.09405	1.93471	1.81967	2.28582	4.5961		15.3714	12.4103	17.0115	10.7452	8.5485
RTT	6.89127	5.03671	3.91401	5.51725	4.69623	3.73155	0.99396	0.516065	0.46784	1.13738	1.1282	0.889658	0.415015	0.173448	0.0904626	0.590802	0.169823	0.276316	0.396	0.108331	0.10812	0.11978	0.2928	0.16786	4.50376	2.69544	2.21956	3.23479	2.86295	2.56462
RTT ACT	2.56811	1.96559	1.85679	3.075	2.628	3.32537	0.47082	0.81092	0.09165	1.48824	0.6768	0.76494	4.10557	11.3756	9.03342	1.99067	5.80041	2.25914	0.84606	2.25302	1.7277	0.35192	1.3504	0.47652	3.80944	4.49489	6.79044	3.69417	5.54439	4.57403
RTT Ptgs2 KO	15.1741	12.5635	19.9763	10.3223			5.84348	6.6717	3.87639	4.7008			1.35428	2.69861	2.78564	1.23971			5.04191	6.99678	7.65135	6.2688			7.28624	8.86937	9.81032	9.46838
RTT Ptgs2 KO ACT	7.80879	10.1204	7.43812	7.43945	8.82699		8.878	6.27	6.41348	4.01828	3.22428		18.7084	13.0788	16.3753	16.9097	20.7308		4.6805	4.20375	3.51448	3.4352	6.5372		17.4244	13.827	10.8586	13.3974	16.0807
RTT IRF3/7	2.23165	2.47147	2.74854	2.67201	4.1169	3.06157	2.68774	1.96768	3.25596	3.2395	1.51348	4.51403	43.6301	48.435	37.4197	31.1182	39.6764	35.4634	2.41125	1.72688	2.29684	2.2	2.041	2.31278	13.3393	14.199	17.379	15.7703	15.4522	13.3482
RTT IRF3/7 ACT	2.25378	1.5005	3.26107	2.32065	2.03765	3.39851	5.49017	4.17972	3.85735	4.27576	4.8776	6.20046	37.4284	38.7386	26.6222	35.0031	38.0529	41.4473	0.46179	0.7686	0.73542	0.24056	0.48776	6.53087	27.6658	28.0126	37.624	35.76	27.3441	12.7229

## Sheet: Ext Data Fig. 6c
All Dendritic cells									cDC1s									Infl cDC2s
NTT	NTT ACT	RTT	RTT ACT	RTT Ptgs2 KO	RTT Ptgs2 KO ACT	RTT IRF37/ UT	RTT IRF37/ ACT		NTT	NTT ACT	RTT	RTT ACT	RTT Ptgs2 KO	RTT Ptgs2 KO ACT	RTT IRF37/ UT	RTT IRF37/ ACT		NTT	NTT ACT	RTT	RTT ACT	RTT Ptgs2 KO	RTT Ptgs2 KO ACT	RTT IRF37/ UT	RTT IRF37/ ACT
10.2	4.91	0.7	1.2	14.5	8.14	3.75	0.48		0.99	0.23	0.24	0.17	1.23	0.67	0.21	0.033		3.28	2.4	0.8	1.2	4.22	2.14	1.62	0.00177
8.95	5.55	0.2	3	18.5	8.86	2.51	1.05		1.2	0.4	0.092	0.15	0.99	0.6	0.44	0.13		2.55	1.37	1	0.9	3.72	2.64	0.92	0.00345
13	3.58	0.21	2.12	17.4	7.89	3.64	1.02		1.2	0.29	0.076	0.3	1.48	0.49	0.25	0.065		5.94	0.72	0.4	4	1.11	3.33	0.49	0.00625
6.75	5.46	0.16	0.53	19.6	7.61	4.01	0.31		1.14	0.52	0.27	0.14	1.11	0.54	0.23	0.056		2.55	0.66	0.3	0.9	6.28	1.77	0.36	0.00263
7.78	3.32	0.53	1.89	5.5	11.8	3.25	0.67		1.08	0.22	0.25	0.17	0.31	0.85	0.19	0.028		2.02	0.32	1	0.9	1.57	2.64	0.28	0
	4.89	0.23	0.9			3.95				0.39	0.11	0.072			0.21				2.05	0.5	0.8			0.7

## Sheet: Ext Data Fig. 6d
	cDC1s	CCR7+ DCs	Monocyte 1	Infl Mono	NK cells	CD8+ T cells	TAM H2Ab1	cDC2s	TAM Spp1	TAM Ctsk	TAM C1q	TAM cycling
NTT	0.27	0.3	0.6	0.24	0.44	0.55	0.27	0.18	0	0	0	0.03
RTT	0.12	0.04	0	0.01	0	0	0.01	0.35	0.68	0.67	0.7	0.46
RTT Ptgs2 KO	0.23	0.28	0.36	0.06	0.14	0.35	0.26	0.16	0.32	0.29	0.3	0.5
RTT IRF3/7	0.38	0.38	0.04	0.69	0.42	0.1	0.46	0.31	0	0.04	0	0.01

## Sheet: Ext Data Fig. 6f
cDC1s					Infl cDC2s
NTT	RTT	RTT Ptgs2 KO	RTT IRF3/7		NTT	RTT	RTT Ptgs2 KO	RTT IRF3/7
4159	1206	2029	1877		15384	2750	5762	15930
4643	488	2583	2236		15491	1849	7957	15491
3950	525	1350	1832		15819	2236	3246	13956
5039	998	1633	1825		15893	2744	3604	12296
3214	830	1246	2660		9951	1597	3792	15782
3120	577	2068	2599		11377	1462	6240	19438

## Sheet: Ext Data Fig. 6h
RTT Ptgs2 KO	RTT Ptgs2 KO + anti-NK1.1
10.44	8.968
13.86	9.89
14.77	6.54
8.26

## Sheet: Ext Data Fig. 6i
Hours	NTT			RTT CTRL					RTT Ptgs2 KO					RTT Ptgs2 KO + anti-NK1.1
0	0	0	0	0	0	0	0	0	0	0	0	0	0	0	0	0	0	0
24	865.7	3820	4684	1226	1071	729.7	889.6	666.6	932.1	1995	808.8	2354	832.6	2299	1238	1921	1406	974.4
48	5919	16940	17610	572.3	784.2	399.9	831.5	572.7	2984	2656	8445	1968	7670	15610	6528	18750	7218	7991
72	17690	37890	48940	651.2	709.9	641.8	412.3	387.4	4561	21030	21880	6487	18810	15290	5877	17040	11260	17040
120	47430	45880	53150	824.1	524.2	758.5	49.87	143	7681	17710	50570	28450	53440	82920	23900	12670	3710	6826

## Sheet: Ext Data Fig. 6j
Days	RTT CTRL						Days	RTT Ptgs2 KO						Days	RTT Ptgs2 KO NK cell depletion
0	0	0	0	0	0		0	0	0	0	0	0		0	0	0	0	0
7	85.3353	79.9032	67.517	78.4662	80.8474		7	41.1873	80.3066	75	29.0685	49.4204		7	38.3324	79.0064	79.5567	28.8281	106.543
9	177.929	165.528	127.78	135.254	136.234		9	70.6811	181.054	156.141	71.598	113.254		9	110.152	160.927	209.23	65.75	224.723
13	697.163	539.252	308.781	500.346	519.241		13	155.287	405	466.699	182.28	548.876		13	276.668	351.059	408.321	66.0036	712.457
16	1024.87	1017.42	644.704	928.8	1105.79		16	47.1438	131.838	189.16	96.8062	135.168		16	65.7348	116.922	307.328	40	132.851
18	1041.88	1512.3	1083.06	993.601	1219.33		18	40	83.4921	125.466	27.809	57.8726		18	32	62.2882	280.741	32	185.616
21			1173.28				21	32	43.68	92.7408	18	27.6715		21	18	44.24	227.363	32	125.667
25							25	13.5	19.17	91.5805	13.5	33.7921		25	25.3996	62.3421	114.12	13.5	64.1272
28							28	13.5	45.9182	55.8737	13.5	19.1618		28	72.8021	47.6404	111.337	13.5	30.2958
