# Supplementary material for: Cancer cells impair monocyte-mediated T cell stimulation to evade immunity
Source: Nature. 2024 Nov 27;637(8046):716–25. doi: 10.1038/s41586-024-08257-4 (PMC7617236; doi:10.1038/s41586-024-08257-4)
Supplement: Supplementary file 15 — Source Data Extended Data Fig. 7 [file 41586_2024_8257_MOESM15_ESM.xlsx]

## Sheet: Ext. Data Fig. 7f
	Proportion of Macrophages					Proportion of Monocytes					Proportion of Inflammatory monocytes					Proportion of cDCs					Other immune cells
RTT Ptgs2 KO Isotype	15.1741	12.5635	19.9763	10.3223		5.84348	6.6717	3.87639	4.7008		1.35428	2.69861	2.78564	1.23971		5.04191	6.99678	7.65135	6.2688		7.28624	8.86937	9.81032	9.46838
RTT Ptgs2 KO aIFNAR	10.8168	8.50522	15.0615	11.1209	18.1428	2.6328	2.03153	1.39605	1.3376	3.63168	0.0216	0.04237	0.01135	0.00627	0.04992	3.9144	4.76105	1.37335	3.82679	1.51008	6.6144	6.95983	4.8578	4.60845	7.86552
RTT Ptgs2 ACT Isotype	7.80879	10.1204	7.43812	7.43945	8.82699	8.878	6.27	6.41348	4.01828	3.22428	18.7084	13.0788	16.3753	16.9097	20.7308	4.6805	4.20375	3.51448	3.4352	6.5372	17.4244	13.827	10.8586	13.3974	16.0807
RTTPtgs2 KOACT aIFNAR	9.41345	10.7887	13.8729	9.01802		3.37775	3.14876	2.89772	2.19382		2.26265	8.251	0.29082	2.58083		3.6049	5.92734	2.05408	2.24878		10.8413	16.4842	7.08448	6.85855
RTT Ptgs2 KOACT aIFNg	16.8078	25.2602	8.92304	8.83545	14.6732	5.74138	3.75376	4.93183	2.42385	3.9058	0.9766	0.69136	0.40092	0.234	0.6951	18.3704	8.5376	2.77046	3.2136	7.62955	9.50386	8.15712	8.67375	4.7931	6.19632
RTT Ptgs2 KO ACT aIFNAR + IFNg	13.2115	8.98825	14.2373	6.86446	18.928	1.6128	1.48365	1.86921	1.71083	1.82325	0.02464	0.01727	0.01806	0.01359	0.0455	6.41536	2.05984	9.2708	4.38957	8.06975	1.13568	3.15099	4.70463	2.12155	3.6335

## Sheet: Ext Data Fig. 7h
CTRL	+PGE2
44	72.2
43.4	70.9
40.2	71.2

## Sheet: Ext Data Fig. 7i
NTT	RTT
47.3	0.22
20.9	0.87
13.2	0.76
24.5	0.52
25	0.33

## Sheet: Ext Data Fig. 7j
Days post injection	RTT CTRL T cells						RTT EP2/EP4 KO T cells
0	0	0	0	0	0	0	0	0	0	0	0	0
5	67.6544	65.7875	84.7224	84.5568	94.9413	79.253	102.015	105.898	146.456	100.34	76.0859	71.7656
8	183.195	149.944	238.81	231.378	151.616	148.791	167.366	285.894	310.985	254.634	230.429	260.257
11	257.032	451.584	397.488	378.856	290.207	374.7	296.227	354.784	399.384	349.272	355.743	429.3
14	602.637	656.539	586.068	514.204	490.628	462.338	519.631	539.695	745.073	411.981	364.464	409.337
18	990.111	1020.6	1121.38	743.705	750.372	1021.68	589.958	712.933	895.673	632.441	417.15	501.352
21				917.815	1016.06		496.282	828.309	938.926	253.125	564.489	609.553
25							399.735	492.424	1003.81	207.262	599.719	1097.94
28							699.314			301.332	584.325
