# Supplementary material for: Cancer cells impair monocyte-mediated T cell stimulation to evade immunity
Source: Nature. 2024 Nov 27;637(8046):716–25. doi: 10.1038/s41586-024-08257-4 (PMC7617236; doi:10.1038/s41586-024-08257-4)
Supplement: Supplementary file 16 — Source Data Extended Data Fig. 8 [file 41586_2024_8257_MOESM16_ESM.xlsx]

## Sheet: Ext. Data Fig. 8a
YUMM1.7 RTT
Days post injection	Itgax-Cre								Itgax EP2/4 KO										Itgax EP2/4 KO + anti-CD8
0	0	0	0	0	0	0	0	0	0	0	0	0	0	0	0	0	0	0	0	0	0	0	0	0
4	119.16	163.54	128.96	125.47	120.21	174.35	157.18	108.16	95.8	86.31	70.76	90.06	173.16	98.54	96.16	125.69	81.46	64.52	116.4	126.18	151.33	147.14	164.73	109.19
6	176.14	168.9	118.44	145.42	155.69	173.7	290.05	321.13	145.93	165.1	188.44	144.95	156.43	155.47	140.31	156.14	278.58	116.31	167.63	130.49	128.51	150.97	175.91	126.63
8	420.17	281.47	322.57	343.63	283.88	238.35	309.38	253.18	340.39	266.36	246.41	266.34	249.51	247.02	161.71	186.09	240.06	236.01	386.96	281.99	215.25	347.94	236.01	183.84
11	450.04	463.64	748.09	642.88	370.3	675.43	713.57	624.66	208.8	234.79	237.72	336.84	238.63	209.79	160.69	100.24	197.64	273.2	428.4	526.56	340.23	488.65	426.45	222.07
13	929.92	522.38	1150.79	1206.42	608.21	966.81	831.05	924.33	202.94	122.44	189.65	353.72	223.48	143.2	96.33	68.83	185.31	316.32	1040.04	758.41	742.14	704.51	681.88	249.47
15	1192.38	703.83	1270.06		853.86	1738.77	1219.97	1509.47	477.18	123.43	96.4	158.28	224.65	89.49	26.93	151.94	153.03	350.34	1912.66	1198.22	975.73	860	1118.03	524.05
22									791.74	103.2	87.76	58.75	179.56	84.72	24.78	107.84	165.92	188.11
27											111.328	186.281		311.875	4	121.863
YUMM3.3 RTT
Days post injection	Itgax-Cre							Itgax EP2/4 KO							Itgax EP2/4 KO + anti-CD8
0	0	0	0	0	0	0	0	0	0	0	0	0	0	0	0	0	0	0	0
4	27.14	28.51	20.7	22.47	22.58	21.21	23.61	17.55	14.4	20.25	30.59	19.35	27.26	26.62	30.72	35.26	31.58	18.45	19.35
7	98.86	64.07	107.22	64.5	79.26	75.23	64.4	45.63	25.13	54.78	110.95	20.88	72.38	97.77	159.36	150.97	175.57	63.06	63.21
10	242.01	214.37	184.05	339.23	219.82	273.04	269.86	52.09	33.84	64.66	162.9	22.78	88.5	98.02	548.65	648.82	550.02	209.95	193.29
14	1022.25	329.27	364.9	997.14	1387.92	1192.59	1083.6	13.5	16.52	20.52	36.13	16.65	41.1	21.18	1101.92	1324.18	967.57	738.72	468.12

## Sheet: Ext. Data Fig. 8b
Total APCs			Total cDCs			cDC1s			Infl cDC2s			Infl Monocytes
Itgax-Cre	Itgax EP2/4 KO		Itgax-Cre	Itgax EP2/4 KO		Itgax-Cre	Itgax EP2/4 KO		Itgax-Cre	Itgax EP2/4 KO		Itgax-Cre	Itgax EP2/4 KO
24.2	27.6		3.12	9.28		0.15	0.56		13.5	27.9		12.6258	48.111
24.1	28.5		3.12	3.71		0.18	0.21		27.1	14.1		21.7947	46.1775
28.9	35.3		4.14	12.4		0.14	0.4		10.9	65.1		15.4533	63.1019
18.8	33.8		1.27	3.91		0.092	0.43		9.82	17.1		19.1045	41.5477
20.7	29.5		4.34	4.47		0.14	0.27		16.5	19		17.5458	39.4854
19.3	43.4		4.24	12.5		0.16	0.29		19.8	53.4		17.2412	52.886
28.1	31.9		2.99	5.42		0.11	0.15		12.8	15.1		22.5323	43.9654
18.9	27.2		2.74	5.17		0.15	0.4		8.69	18.4		21.4276	31.2302

## Sheet: Ext. Data Fig. 8c
NTT CTRL isotype	NTT αIFNAR1	RTT CTRL Isotype	RTT COX1/2i isotype	COX1/2i + αIFNAR1
34.3	0.41	0.88	4.55	0.24
35.7	0.33	0.46	7.4	0.3
35	0.39	0.58	4.99	0.25

## Sheet: Ext. Data Fig. 8d
	CTRL Isotype		CTRL + aIFNAR		NTT Isotype			NTT + aIFNAR			RTT isotype			RTT + aIFNAR
AXL	181	166	220	195	8355	8063	7869	325	343	406	610	541	491	494	420	451
MHCI	1161	1275	1147	1206	6660	5964	6054	2539	2826	2832	2206	2410	2160	1822	1798	1979
CD86	373	351	503	316	5136	4862	5521	1273	1136	1211	682	636	712	658	583	775

## Sheet: Ext. Data Fig. 8h
Untreated	PGE2	IFN-beta	PGE2+IFN-beta
6.4	1.7	15.8	8.73
5.94	1.62	10.5	9.2
6.08	1.62	15	10
