# Supplementary material for: Cancer cells impair monocyte-mediated T cell stimulation to evade immunity
Source: Nature. 2024 Nov 27;637(8046):716–25. doi: 10.1038/s41586-024-08257-4 (PMC7617236; doi:10.1038/s41586-024-08257-4)
Supplement: Supplementary file 17 — Source Data Extended Data Fig. 10 [file 41586_2024_8257_MOESM17_ESM.xlsx]

## Sheet: Ext Data Fig. 10a
	cDC2s	Monocyte 2	CD8+ T cells	NK cells	TAM C1q	TAM Ccl6	TAM cycling	TAM Ctsk
Vehicle	0.5	0.05	0	0.18	0.62	0.79	0.32	0.72
COX2i	0.5	0.95	1	0.82	0.38	0.21	0.68	0.28

## Sheet: Ext. Data Fig. 10d
Days	Vehicle + ACT									Days	Celecoxib				Celecoxib + ACT									Days post injection	RTT + Etoricoxib							RTT + Etoricoxib + ACT
0	0	0	0	0	0	0	0			0	0	0	0	0	0	0	0	0	0	0				0	0	0	0	0	0	0	0	0	0	0	0	0	0	0
5	25.46	22.61	32.02	21.26	37.26	50.54	23.67			5	20.99	26.06	35.62	44.78	37.48	35.17	34.36	35.64	28.05	26.34				5	22.63	29.35	22.44	26.38	28.85	23.36	31.82	21.09	31.5	33.87	36.91	29.59	23.94	22.51
8	42.46	41.27	76.22	26.89	99.02	200.25	37.87			8	113.57	36.12	95.76	138.87	56.72	110.63	126.19	87.78	54.15	40.29				8	26.65	77.83	61.26	52.84	57.36	31.36	63.88	70.65	94.84	61.73	99.73	60.35	35.05	37.67
11	123.94	71.04	127.48	42.2	160.68	282.27	105.8			11	169.79	91.28	200.78	357.9	83.75	183.44	257.2	146.39	85.43	76.48				11	43.44	164.33	154.5	113.97	125.81	128.34	80.82	72.72	149.22	77.61	150.7	118.95	74.42	71.38
14	223.93	143.2	225.44	108.4	251.58	607.53	168.57			14	351.14	249.45	416.85	1197.22	105.17	280.65	100	200.66	115.7	118.58				14	173.6	418.39	300.72	412.85	344.32	359.51	316.3	103.56	155.72	79.71	237.28	180.23	100.27	98.92
17	268.36	142.49	350.41	142.92	310.21	1022.72	164.47			17		454.2	1120.63	1379.18	49.91	175.55	133.65	160.51	111.7	72.97				17	434.83	810.56	733.97	974.86	741.58	670.51	616.94	89.55	70.26	67.08	234.19	207.13	157.91	82.42
19	334.41	167.08	481	164.31	351.33		164.53			19					29.47	187.75	60.57	154.94	107	62.21				19	556.55	1023.33	1028.67	1370.78	1134.72	956.83	1065.99	91.99	53.55	60.43	195.25	173.54	144.66	62.24
21	336.5	233.09	773.48	268.16	423.8		217.09			21					28.6	172.82	25.15	109.34	88.29	54.22				21	1030.84							91.95	39.25	53.73	194.98	126.42	124.53	40.18
24	337.92	277.48	1025.66	316.43	582.66		286.73			24					19.8	93.74	15.75	45.25	50.85	30.71				24								200.81	37.64	79.88	270.24	123.27	123.65	71.1
27	599.6	441.29		452.76	901.09		528.16			27					22.23	147.96	4	17.51	37.95	32.96				27								441.29	27.61	182.57	639.64	283.5	245.56	73.53
30	1037.17	597.69		700.41						30					40.05	231.29	4	14.67	46.31	99.05				30									50.24	381.17	1001.74	468.84	477.31	82.25
32		672.39		786.22						32					33.97	245.13	4	14.18	90.37	175.28				32									71.51	543.3		720.57	548.92	100
35				972.4						35					27.01	256.47	4	13.95	114.4	145.19				35									95.29	594.72			573.85	146.04
										38					51.4	294.43	4	16.09	198.12					38									129.1				590.32	194.76
										41					66.82	247.24	0.5	13.86	102.18					41									249.78					291.66
										45					96.57	425.8	0.5	16.96	111.95					45									393.93					350.36
										48					203.28	659.31	0.5	21.31	139.54					48									505.81
										52					326.49	768.62	0.5	30.3	274.46					52									939.26
										55					341.61	657.09	0.5	34.98	327.93
										58					567.3	619.17	0.5	67.57	324.71
										60							0.5	52.71

## Sheet: Ext Data Fig. 10f
	cDC1s	cDC2s	TAM Ctsk	CCR7+ DCs	Infl Mono	Monocyte 1	NK cells	CD8+ T cells	TAM C1q	TAM cycling	TAM H2Ab1	TAM Spp1
CTRL	0.23	0.73	0.92	0.11	0.12	0.01	0.03	0	0.72	0.55	0.05	0.75
COX2i + 5-AZA	0.77	0.27	0.08	0.89	0.88	0.99	0.97	1	0.28	0.45	0.95	0.25

## Sheet: Ext. Data Fig. 10h
																Days	Vehicle + ACT									Days	Flt3L + ACT								Days	COX2i + ACT										Days	COX2i + 5-AZA + ACT
Days post injection	5-AZA						Days post injection	5-AZA + ACT								0	0	0	0	0	0	0	0	0		0	0	0	0	0	0	0	0		0	0	0	0	0	0	0	0	0	0		0	0	0	0
0	0	0	0	0			0	0	0	0	0	0	0	0		6	201.123	188.459	563.039	220.419	168.533	240.019	562.589	201.57		6	323.686	210.04	414.675	305.366	128.367	110.423	281.232		6	156.83	282.104	221.434	103.823	110.676	109.526	239.903	263.544	185.118		6	188.78	124.479	54.684
5	86.5624	79.3234	89.875	62.5			6	129.31	122.664	164.901	173.588	174.133	74.0867	97.6516		9	576.476	472.714	912.649	406.424	336.444	616.22	599.799	400.477		9	764.187	637.975	563.476	745.215	227.893	259.46	797.996		9	750.016	885.606	639.082	329.894	87.4326	115.397	534.419	851.892	571.734		9	214.301	156.426	117.82
7	77.7942	98.5609	100.912	98.6864			9	200.729	175.195	195.454	383.109	388.482	180.807	153.088		13	1020.96	985.964	1708.51	1276.89	1014.85	1458.78	892.32	841.77		13	710.668	827.885		770.374	475.13	463.538	1762.45		13	530.798	177.248	517.433	292.563	255.973	62.1657	378.8	1019.52	802.578		13	123.008	153.143	113.981
9	186.911	223.804	205.171	230.204			13	317.382	169.847	246.211	326.333	708.313	337.162	484.798		16	1484.28	1792.35		1688.92	1151.72		1649.83			16	707.627	1064.84		1111	508.597	477.585			16	290.911	145.785	301.462	186.236	233.258	44.8	198.772	436.657	802.309		16	52.0391	151.008	90.6377
12	373.678	558.382	371.522	459.908			16	239.445	104.75	235.716	485.675	1024.98	623.5	503.05		17					1185.83					17	806.465	1267.5		1203.28					17									906.531		17
14	747.14	799.03	771.5	909.354			17				602.87	1396.06				20										20						480.807			20	150.053	42.1883	71.1175	111.411	199.751	30.6871	94.0693	169.77			20	0.5	62.2405	38.4639
16	1016.03	1244.22	1193.35	1105.08			20	173.846	45.845	100.879			525.415	226.199		23										23						503.717			23	71.3849	24.9692	28.4766	51.6375	189.752	21.386	48.6971	45.6896			23	0.5	54.5455	0.5
							23	141.12	47.2	89.9217			213.373	85.6458		27										27						438.748			27	4	23.5673	0.5	18.5239	119.856	17.4056	4	23.3975			27	0.5	46.1326	0.0625
							27	145.824	49.6	120.29			233.415	83.3823		30										30						616.163			30	0.5	15.75	0.5	32.329	20.6135	49.033	0.5	22.6744			30	0.5	82.8797	0
							30	152.568	30.5117	201.556			355.387	201.955		35																			35	0.5	34.1588	0.5	82.5151	0.5	48.7471	0.5	30.0156			35	0.5	243.757	0.5
							35	294.683	79.6953	354.946			618.321	521.086		38																			38	0	80.625	0	83.1875	0	32	0	13.5			38	0.5	343.188	0.5
							38	423.36	105.065	563.5			719.284	616.717		45																			45	0	131.653	0	144.305	0	32	0	138.72			45	0.5	810.541	0.5
							45		153.86							54																			54	0	357	33.61	405	0	129.78	0	258.879			54	13.5		0
							54		272.64							58																			58	0	550	71.25	644.962	0	216.69	0	313.751			58	32		0
							58		268.8							62																			62	0		155.213	1136.52	0	574.34	0	396.09			62	97.47		0
							62		380.7							69																			69	0		333.708		0	672.5	0	606.375			69	269.5		0
							69		405
[truncated: 13 more columns]
