# Supplementary material for: Cancer cells impair monocyte-mediated T cell stimulation to evade immunity
Source: Nature. 2024 Nov 27;637(8046):716–25. doi: 10.1038/s41586-024-08257-4 (PMC7617236; doi:10.1038/s41586-024-08257-4)
Supplement: Supplementary file 18 — Source Data Extended Data Fig. 11 [file 41586_2024_8257_MOESM18_ESM.xlsx]

## Sheet: Ext. Data Fig. 11a
Days post injection	CTRL					COX2i + Flt3L				COX2i			COX2i + 5-AZA
0	0	0	0	0	0	0	0	0	0	0	0	0	0	0
6	78.3063	187.978	122.78	69.5734	35.8859	10.625	5.082	16.4538	24.3114	15.872	0	0.5	17.4075	20.1869
8	298.679	510.379	335.322	297.898	154.327	0.5	0	0	0.5	0.5	0	0	0.5	0.5
13	1673.51	1962.67	1598.92	1622.68	428.84	0.5	0	0	0	0.5	0	0	0	0
17					864	0.0625	0	0	0	0.0625	0	0	0	0
22						0	0	0	0	0	0	0	0	0
30						0	0	0	0	0	0	0	0	0

## Sheet: Ext. Data Fig 11c
Days post injection	Vehicle						Vehicle + ICB
0	0	0	0	0	0	0	0	0	0	0	0	0
7	72.65	54.03	61.22	86.27	75.71	99.39	57.72	105.25	96.8	42.54	78.53	100.39
10	195.51	184.71	269.13	177.15	193.5	217.47	85.63	283.97	175.81	55.54	173.55	164.78
13	608	610.27	909.63	230.37	351.25	655.4	73.92	527.54	311.54	123.04	442.57	290.32
16	1005.41	1110.34	1248.4	383.3	402.32	1038.72	100.32	692.49	611.15	140.7		486.84
19	2290.38		1495.1	498.33	662.73	1990.19	368.79	1619.5	1042.19	402.43		1045.16
22	2623.25				849.19		564.37		1137.24	434.12		1382.08

## Sheet: Ext. Data Fig. 11d
Days post injection	COX2i									Days post injection	Flt3L									Days post injection	5-AZA + ICB									Days post injection	CXB + ICB									Days post injection	FLT3L + ICB
0	0	0	0	0	0	0	0	0		0	0	0	0	0	0	0	0	0		0	0	0	0	0	0	0	0	0		0	0	0	0	0	0	0	0	0		0	0	0	0	0	0	0	0	0
4	48.56	56.9	29.48	73.78	43.54	53.32	71.07	48.24		4	75.34	81.93	43.76	99.4	57.05	69.78	52.11	55.5		7	88.31	82.88	74	81.5257	77.8212	89.3352	71.7591	88.959		7	40.48	79.09	68.25	84.45	51.44	71.78	79.16	57.72		7	75.48	59.94	79.69	90.33	80.62	85.47	71.08	103.82
7	208.47	294.46	51.97	330.65	69.96	247.14	330.45	196.96		7	276.96	149.9	232.44	238.4	303.02	347.23	208.28	183.77		10	160.22	193.93	167.34	131.05	300.09	222.86	239.65	167.68		10	78.43	149.87	136.18	210.09	112.55	226.74	181.81	81.62		10	169.23	214.04	193.34	198.56	213.75	161.19	181.73	245.44
9	322.06	511.94	86.19	424.74	237.71	242.83	481.66	302.43		9	550.89	414.47	316.57	406.92	647.19	574.02	346.26	294.42		13	212.6	291.01	187.58	307.83	339.42	284.82	221.88	297.54		13	213.6	300.91	163.3	99.42	276.14	206.47	224.73	118.21		13	259.45	207.41	247.47	295.61	474.31	290.7	288.15	290.21
11	614.58	801.75	250.09	646.66	418.34	230.21	885.99	453.03		11	1079.17	775.04	624.92	1063.48	1122.16	1176.14	583.22	677.79		16	334.83	255.54	108.68	298.77	279.34	284.2	373.58	267.76		16	155.51	266.73	141.37	77.25	235.23	170.76		264.46		16	233.93	199.98	210.3	253.62	188.84	250.33	240.32	217.46
13	807.58	1364.34	346.96	768.79	529.33	143.22	960.61	685.56		13	1457.49	1190.26	720.18	1367.24	1262.17	1405.65	692.89	857.73		19	578.81	399.15	549.71	217.42	1254.01	360.86	285.06	341.05		19	382.54	235.88	119.81	71.8	508.54	496.04		198.26		19	398.63	458.75	288.42	1057.52	166.12	862.24	451.15	439.05
15	1125.32	1038.22	538.37	1053.12		170.75	1099.52	848.95		15								1005.22		22	710.57	1086.18	427.53	767.41		658.06	469.65	593.88		22	403.11	438.4	231.65	117.86	1024.14	501.34		494.56		22	525.89	551.01	355.66	1169.13	101.75			336.61
17		1645.6	864.35	1536.63		408.34	1833.27	1386.61		17								1677.08		25	915.16		441.61	843.41		492.57	569.74	874.17		25		603.5	515.25	213.08	1543.58	673.5		628.09		25	566.5	675	453.35	1271.06	174.21			621.07
19						602.8														28	1106.72		1204.6				846.16			28		920.1		416.48				706.12		28	730.77	1046.18	661.5		393.18			1567.4
21						831.3
[truncated: 22 more columns]

## Sheet: Ext. Data Fig. 11e
	Days	Vehicle	Vehicle + ICB	FLT3L + ICB	CXB + ICB	AZA + ICB
Vehicle 1	21	1
Vehicle 2	16	1
Vehicle 3	19	1
Vehicle 4	19	1
Vehicle 5	21	1
Vehicle 6	19	1
Vehicle + ICB 1	22		1
Vehicle + ICB 2	19		1
Vehicle + ICB 3	22		1
Vehicle + ICB 4	22		1
Vehicle + ICB 5	16		1
Vehicle + ICB 6	22		1
FLT3L + ICB 1	34			1
FLT3L + ICB 2	28			1
FLT3L + ICB 3	34			1
FLT3L + ICB 4	25			1
FLT3L + ICB 5	32			1
FLT3L + ICB 6	19			1
FLT3L + ICB 7	19			1
FLT3L + ICB 8	32			1
COX2i + ICB 1	24				1
COX2i + ICB 2	28				1
COX2i + ICB 3	24				1
COX2i + ICB 4	34				1
COX2i + ICB 5	23				1
COX2i + ICB 6	25				1
COX2i + ICB 7	17				1
COX2i + ICB 8	29				1
5-AZA + ICB 1	28					1
5-AZA + ICB 2	24					1
5-AZA + ICB 3	28					1
5-AZA + ICB 4	25					1
5-AZA + ICB 5	19					1
5-AZA + ICB 6	26					1
5-AZA + ICB 7	28					1
5-AZA + ICB 8	26					1

## Sheet: Ext. Data Fig. 11g
Days post injection	Vehicle									Days post injection	Vehicle + ICB									Days post injection	COX2i + 5-AZA + ICB										Days post injection	COX2i + Flt3L + ICB
0	0	0	0	0	0	0	0	0		0	0	0	0	0	0	0	0	0		0	0	0	0	0	0	0	0	0	0		0	0	0	0	0	0	0	0	0	0
6	44.53	63.19	40.02	41.34	41.67	59.42	80.29	43.93		6	81.05	60.43	35.97	65.88	62.45	52.22	45.03	4		6	76.88	60.31	49.34	60.94	46.1055	52.7364	13.5	60.4781	15.36		6	36.8	32	43.15	39	49.04	46.99	13.5	59.57	20.9442
9	89.07	180.14	119.43	68.14	81.23	116.56	177.6	99.37		9	147.99	129.88	64.28	89.2	68.49	107.38	96.14	43.48		9	153.74	158.78	118.19	107.63	70.48	113.12	61.19	43.96	47.61		9	64.1	72.13	54.12	93.04	72.51	47.72	84.29	71.77	53.2
11	168.37	450.98	168.75	177.73	127.83	252.58	222.25	310.38		11	143.32	257.56	94.84	193.35	119.59	275.5	196.72	92.41		11	170.45	171.77	208.14	24.4	134.89	216.42	89.72	96.24	92		11	82.54	55.74	40.48	162.38	102.11	47.85	192.91	63.02	45.64
14	294.12	707.8	265.68	311.35	403.92	390.08	336.2	1081.76		14	239.42	549.86	167.89	252.11	168.72	321.41	262.62	184.9		14	231.3	264.09	190.37	26.01	178.54	295.07	250.2	114.08	163.64		14	153.95	31.9	50.69	134.94	88.21	56.19	480.68	83.22	121.54
17	545.64	1198.46	536.47	467.87	329.75	592.82	665.15			17	768.6	998.51	160.69	692.21	242.81	882.35	372.09	289.89		17	141.86	281.25	254.72	4	172.25	690	118.53	167.71	108.27		17	152.8	13.5	65.81	96.65	39.44	38.4	464.91	61.11	120.39
19	816.31		857.63	653.39	459.33	592.45	690.6			19	1070.74		633.25	970.01	582.41	1076.17	499.46	589.93		19	124.35	278.82	339.97	0.5	377.53	1142.65	93.24	219.92	165.88		19	339.97	0.5	128.7	123.78	31.21	32.72	1005.78	47.76	287.97
21					592.32	1063.86	1350.18			21			703.27	1205.78			837.75			21	125.61	248.81		0	418.06		70.83		98.55		21	223.45	0		68.2	13.5	38.8		29.65	276.51
24					1015.8					24			824.81							24	103.68	373.5		0	458.53		32		49.15		24	274.56	0		45.78	4	40		15.75	490.77
																				27	79.53	449.55		0			13.5		33.01		27	370.1			45.12	4	4		13.5	727.14
																				34	29.15			0			4		4		34	79			18.17	4	0.5		4
																				41	7.94			0			0.5		2		41	33.65			6	0.5	0		1

## Sheet: Ext. Data Fig. 11h
	Days	Vehicle	Vehicle + ICB	CXB + FLT3L + ICB	CXB + AZA + ICB
Vehicle 1	19	1
Vehicle 2	17	1
Vehicle 3	19	1
Vehicle 4	19	1
Vehicle 5	24	1
Vehicle 6	21	1
Vehicle 7	21	1
Vehicle 8	14	1
Vehicle + ICB 1	19		1
Vehicle + ICB 2	17		1
Vehicle + ICB 3	24		1
Vehicle + ICB 4	21		1
Vehicle + ICB 5	20		1
Vehicle + ICB 6	19		1
Vehicle + ICB 7	22		1
Vehicle + ICB 8	20		1
CXB + FLT3L + ICB 1	65			0
CXB + FLT3L + ICB 2	26			1
CXB + FLT3L + ICB 3	19			1
CXB + FLT3L + ICB 4	65			0
CXB + FLT3L + ICB 5	65			0
CXB + FLT3L + ICB 6	65			0
CXB + FLT3L + ICB 7	19			1
CXB + FLT3L + ICB 8	65			0
CXB + FLT3L + ICB 9	35			1
CXB + 5-AZA + ICB 1	65				0
CXB + 5-AZA + ICB 2	33				1
CXB + 5-AZA + ICB 3	20				1
CXB + 5-AZA + ICB 4	65				0
CXB + 5-AZA + ICB 5	26				1
CXB + 5-AZA + ICB 6	19				1
CXB + 5-AZA + ICB 7	20				1
CXB + 5-AZA + ICB 8	65				0
CXB + 5-AZA + ICB 9	65				0

## Sheet: Ext. Data Fig. 11j
Vehicle	Vehicle + anti-PD1	COX2i + Flt3L + anti-PD1
930900000000	483200000000	21030000000
69110000000	153600000000	7831000000
1355000000000	273600000000	40230000000
229100000000	323600000000	81010000000
281100000000	83520000000	60810000000
	59810000000	7535000000

## Sheet: Ext. Data Fig. 11k
		Vechicle	Vehicle + anti-PD1	COX2i + Flt3L
Vehicle 1	11	1
Vehicle 2	11	1
Vehicle 3	11	1
Vehicle 4	13	1
Vehicle 5	13	1
Vehicle + anti-PD1 1	11		1
Vehicle + anti-PD1 2	11		1
Vehicle + anti-PD1 3	13		1
Vehicle + anti-PD1 4	13		1
Vehicle + anti-PD1 5	13		1
Vehicle + anti-PD1 6	13		1
COX2i + Flt3L 1	13			0
COX2i + Flt3L 2	19			0
COX2i + Flt3L 3	27			1
COX2i + Flt3L 4	27			1
COX2i + Flt3L 5	27			1
COX2i + Flt3L 6	29			1

## Sheet: Ext. Data Fig. 11m
	Days post injection	Vehicle							Days post injection	Vehicle + ICB							Days post injection	COX2i + Flt3L + ICB
	0	0	0	0	0	0	0		0	0	0	0	0	0	0		0	0	0	0	0	0	0	0	0
	6	53.19	38.5	59.97	51.28	33.28	48.39		6	34.62	56.93	52.34	46.24	27.55	22.86		6	49.73	35.63	28.45	51.79	35.9	35.64	33.61	23.81
	8	70.34	57.69	62.22	80.28	70.81	44.25		8	45.53	94.65	101.56	60.59	38.1	51.85		8	55.6	62.25	31.43	79.7	42.72	56.42	43.55	22.05
	10	95.18	66.62	68.3	101.37	56.37	55.97		10	53.38	81.96	81.2	70.72	27.28	63.29		10	60.74	55.64	39.55	62.73	53.01	66.6	55.76	59.91
	14	126.7	75.03	93.4	215.17	82.12	50.34		14	114.23	88.03	86.11	30.73	42.53	56.51		14	61.8	44.14	19.97	36.97	45.97	42.17	58.03	73.47
	16	97.04	76.04	111.79	179.46	96.01	67.66		16	81.56	81.87	87.14	43.44	27.04	53.55		16	66.62	35.58	14.07	51.49	32.08	49.52	81.18	51.86
	20	135.03	98.3	180.21	185.3	91.77	84.53		20	98.16	32.24	61.66	31.43	49.71	47.19		20	31.62	40.09	4	31.4	31.13	25.88	58.49	32.71
	22	159.2	148.12	217.26	192.71	108.43	92.01		22	109.28	68.92	76.19	44.36	37.91	40.06		22	20.21	35.37	4	33.12	38.73	39.44	46.71	31.77
	24	226.29	149.28	240.41	200.52	131.46	116.92		24	125.96	55.17	86.49	62.21	44.61	72.51		24	27.05	43.42	4	25.68	40.28	32.71	45.51	30.23
	26	321.92	199.98	257.74	248.67	144.32	153.63		26	146.62	61.56	91.21	58.38	127.07	95.31		26	15.69	44.03	4	33.67	51.13	45.25	34.78	35.5
	30	361.88	331.74	297.34	387.21	205.8	192.51		30	184.44	93.56	120.32	101.8	54.18	101.27		30	14.85	64.86	4	27.82	103.71	24.21	72.87	43.8
	33	430.48	345.56	349.12	413.5	196.72	227.68		33	232.19	116.94	166.85	179.85	76.9	118.68		33	8.37	80.28	4	26.36	148.4	14.16	110.19	56.77
	37	626.48	484.94	408.27	539.27	274.83	292.83		37	284.97	155.18	180.83	195.16	131.67	213.69		37	4	190.68	4	39.06	153.36	4	156.24	93.35
	40	722.49	634.92	423.63	683.09	364.96	308.23		40	350.31	211.62	304.69	322.84	164.59	223.12		40	4	202.3	0	46.41	225.88	4	175.15	116.56
	43	693.14	722.88	464.57	966.17	407.15	388.49		43	372.17	240	298.35	377.64	279.14	268.56		43	4	363.8	0.5	49.05	336.59	4	174.51	165.25
	48	1026.61	757.05	563.61	980.55	569.4	565.7		48	517.05	418.33		435.55	467.35	444.83		48	0.5	597.29	0.5	64.02	420.7	4	261.62	256.34
	50	1048.22	897.49	725.89	1102.26	725.6	762.75		50	518.25	528.17		599.6	602.41	495.33		50	0	780.72	0.5	101.96	552.54	4	370.72	338.25
	53	1388.52	1223.04	946.92		836.32	976.47		53	561.28	646.08		722.68	901.02	585.17		53	0.5	1059.18	0.5	114.27	591.7	4	493.7	398.1
	55			1252.27		988.64	1176.27		55	586.83	822.26		834.89	1053.26	630.03		55	0.5	1122.1	0	145.9	633.88	4	569.27	505.68
	57					1298.97			57	670.91	1206.93		958.91	1171.71	776.25		57	0.5		0	149.45	796.11	4	735.13	642.48
									60	747.8			1053.01		824.44		60	0		0.5	239.43	1054.81	4	1050.82	720.23
									62	783.49					1008.69		62	0		0.5	333.29		4		971.72
									64	805.24					1215.01		64	0		0	410.09		4		1111.14
									66	925.77							66	0.5		0.5	534.31		13.5
									68	1169							68	0.5		0	736.34		10.5
																	70	0.5		0.5	873.96		10.57
																	72	0.5		0	950.02		21.36
																	74	0		0	967.69		37.49
																	76	0		0	1089.23		44.65
																	78	0		0	1194.27		42.58
																	80	0		0.5	1406.74		42.51
																	81	0.5		0.5			40.67
																	83	0		0.5			52.25
																	85	0		0.5			70.85

## Sheet: Ext. Data Fig. 11n
		Days	Vehicle	Vehicle + ICB	COX2i + FILT3L + ICB
	vehicle 1	53	1
	vehicle 2	53	1
	vehicle 3	55	1
	vehicle 4	50	1
	vehicle 5	57	1
	vehicle 6	55	1
	Vehicle ICB 1	68		1
	Vehicle ICB 2	57		1
	Vehicle ICB 3	43		1
	Vehicle ICB 4	60		1
	Vehicle ICB 5	57		1
	Vehicle ICB 6	64		1
	COX2i + FLT3L + ICB 1	100			0
	COX2i + FLT3L + ICB 2	55			1
	COX2i + FLT3L + ICB 3	100			0
	COX2i + FLT3L + ICB 4	80			1
	COX2i + FLT3L + ICB 5	60			1
	COX2i + FLT3L + ICB 6	100			0
	COX2i + FLT3L + ICB 7	60			1
	COX2i + FLT3L + ICB 8	64			1
